# Supplementary material for: Natural Clinopyroxene Reference Materials for in situ Sr Isotopic Analysis via LA-MC-ICP-MS
Source: Front Chem. 2020 Dec 9;8:594316. doi: 10.3389/fchem.2020.594316 (PMC7755985; doi:10.3389/fchem.2020.594316)
Supplement: Supplementary file 1 [file Data_Sheet_1.XLS]

## Sheet: Trace element data
Table S1 Trace element data measured by LA-ICP-MS																Laser		Solution
JJG1424	1	2	3	4	5	6	7	8	9	10	11	12	13	14	15	Mean
La139	19.37	18.83	18.63	18.78	19.83	19.41	19.56	18.66	17.87	16.38	17.3	16.54	16.74	15.84	16.97	18.0473
Ce140	67.85	68.4	70.53	72.7	66.18	67.54	78.58	66.81	64.03	68.42	65.48	68.36	67.4	64.64	66.42	68.2227
Pr141	6.93	7.12	6.89	7.2	7.02	7.21	7.57	6.99	7.17	7.02	7.03	7.26	7.13	6.82	7.13	7.09933
Nd146	22.75	23.26	23.16	24.36	24.12	24.75	24.42	28.24	24.77	23.78	25.45	25.14	24.43	24.07	24.85	24.5033
Sm147	3.04	3.03	2.87	3.27	3.19	3.51	3.12	3.24	3.6	3.18	3.44	3.32	3.28	3.27	3.45	3.254
Eu153	0.93	0.92	0.9	0.93	0.93	0.99	0.99	1.01	1.05	1	1.02	0.97	1.07	1.03	1.01	0.983333
Gd157	1.78	1.75	1.77	1.83	1.94	2.02	1.8	1.84	1.97	1.81	1.84	1.9	2.07	1.91	1.93	1.87733
Tb159	0.17	0.17	0.17	0.18	0.17	0.19	0.18	0.19	0.19	0.18	0.18	0.21	0.21	0.18	0.19	0.184
Dy163	0.66	0.65	0.58	0.64	0.63	0.73	0.69	0.66	0.68	0.67	0.72	0.59	0.74	0.74	0.73	0.674
Ho165	0.07	0.07	0.07	0.07	0.08	0.09	0.08	0.09	0.11	0.07	0.1	0.08	0.09	0.09	0.09	0.0833333
Er166	0.13	0.15	0.17	0.12	0.13	0.13	0.13	0.11	0.19	0.12	0.14	0.15	0.13	0.14	0.15	0.139333
Tm169	0.032	0.029	0.031	0.029	0.027	0.032	0.037	0.035	0.027	0.034	0.036	0.034	0.033	0.03	0.031	0.0318
Yb172	0.152	0.14	0.166	0.16	0.13	0.14	0.179	0.15	0.131	0.189	0.184	0.17	0.13	0.16	0.15	0.1554
Lu175	0.033	0.036	0.031	0.038	0.032	0.032	0.038	0.034	0.03	0.044	0.033	0.042	0.046	0.037	0.033	0.0359333
Y89	1.76	1.71	1.71	1.76	1.87	1.84	1.73	1.87	2.04	1.9	2	1.98	1.92	1.98	2.06	1.87533
Zr92	13.77	13.66	13.7	14.95	16.03	15.89	15.7	17.06	22.78	18.44	21.66	20.56	17.92	21.35	21.39	17.6573
Hf178	1.12	1.12	1.14	1.37	1.43	1.52	1.34	1.35	1.88	1.53	1.95	1.56	1.63	1.65	1.89	1.49867
Nb93
Ta181
Th232	0.86	0.85	0.82	0.89	0.98	1.04	1.01	1.06	1.2	0.99	1.25	1.07	1.07	0.99	1.18	1.01733
U238	0.071	0.065	0.061	0.088	0.069	0.086	0.144	0.142	0.16	0.109	0.17	0.22	0.132	0.16	0.18	0.1238
Rb85	0.0454	0.0123	0.0127	0.101	0.0122	0.0135	0.0142	0.429	0.266	0.098	0.322	0.0805	0.231	0.0495	0.147	0.122287
Ba137
Sr88	336.8	336.04	333.95	302.19	300.45	295.96	295.17	296.79	310.66	305.02	307.7	306.66	305.61	308.79	302.58	309.625
Ti49	908.75	886.19	884.96	967.61	990.06	1040.83	1030.93	1100.75	2344.06	1222.84	2054.4	1520.9	1455.8	2170.28	2101.34	1378.65
YY09-47	1	2	3	4	5	6	7	8	9	10	11					Mean
La139	14.91	14.9	16.28	15.19	15.02	14.87	17.23	16.33	17.71	12.47	12.42					15.2118		13.72
Ce140	44.46	43.55	45.55	44.23	43.96	45	47.86	47.44	46.22	37.29	36.39					43.8136		36.28
Pr141	6.16	6.06	6.49	6.18	6.1	6.17	6.8	9.97	6.55	6.47	5.31					6.56909		5.77
Nd146	27.84	26.74	28.78	28.02	28.55	28.15	32.2	29.9	29.53	24.32	24.65					28.0618		25.87
Sm147	6.44	6.19	7.27	6.2	6.48	6.85	7.68	6.81	7.07	5.45	6.06					6.59091		6.71
Eu153	2.18	2.01	2.22	2.11	2.61	2.27	2.59	2.26	2.44	1.98	2.07					2.24909		2.05
Gd157	5.97	5.1	6.58	5.9	6.08	5.95	7.51	6.41	6.42	4.79	5.27					5.99818		5.8
Tb159	0.764	0.696	0.824	0.793	0.84	0.813	0.98	0.84	0.89	0.632	0.713					0.798636		0.84
Dy163	4.52	4.07	5.1	4.35	4.75	4.69	5.65	4.63	5.2	3.81	4.28					4.64091		4.36
Ho165	0.76	0.766	0.82	0.772	0.783	0.731	0.9	0.809	0.86	0.658	0.73					0.780818		0.8
Er166	1.83	1.74	2.01	2	1.91	1.87	2.15	2.11	2.1	1.66	1.66					1.91273		1.86
Tm169	0.247	0.231	0.252	0.246	0.271	0.317	0.288	0.275	0.261	0.219	0.223					0.257273		0.25
Yb172	1.43	1.46	1.46	1.55	1.46	1.44	1.52	1.67	1.6	1.36	1.29					1.47636		1.44
Lu175	0.192	0.189	0.185	0.169	0.195	0.176	0.222	0.248	0.215	0.225	0.188					0.200364		0.2
Y89	20.33	19.82	21.54	20.72	21.14	20.71	24.83	22.3	22.9	17.27	18.09					20.8773		20.4
Zr92	29.35	20.02	37.81	27.32	43.13	41.02	59.06	24.48	43.35	15.76	32.69					33.9991		63.7
Hf178	0.78	0.77	0.88	0.82	0.99	1	1.22	0.78	1	0.689	0.92					0.895364		1.03
Nb93	0.681	0.597	0.88	0.88	1.3	1.31	1.06	0.602	0.93	0.428	0.77					0.858		1.8
Ta181	0.037	0.034	0.049	0.031	0.094	0.107	0.083	0.061	0.078	0.0176	0.07					0.0601455		0.09
Th232	0.78	0.74	1.37	0.78	0.83	0.76	0.86	0.86	0.81	0.668	0.65					0.828		0.75
U238	0.166	0.167	0.173	0.178	0.208	0.542	0.19	0.173	0.17	0.142	0.265					0.215818		0.17
Rb85	0.05	0.047	0.05	0.294	0.087	0.132	0.049	0.052	0.047	0.03	0.027					0.0786364		0.28
Ba137	0.27	0.239	0.33	1.92	1.71	0.34	0.26	0.28	0.66	0.17	0.286					0.587727		10.17
Sr88	380.87	384.79	389.15	381.82	381.33	385.33	428.85	414.18	406.69	355.88	356.26					387.741		340
Ti49	1026.85	1159.05	992.54	1021.01	1014.76	1010.46	1112	1140.56	1078.63	1003.33	951.62					1046.44		763
YY09-04	1	2	3	4	5	6	7	8	9	10	11	12				Mean
La139	19.23	10.03	14.21	15.28	11.98	9.63	11.64	14.39	11.7	14.7	11.89	15.17				13.3208		15.83
Ce140	36.42	20.85	30.52	32.88	30.83	24.5	26.27	28.82	30.63	34.6	28.75	34.41				29.9567		29.75
Pr141	3.79	2.04	3.28	3.78	3.74	2.53	2.67	3.11	3.51	4.17	3.62	3.8				3.33667		3.81
Nd146	19.33	7.16	12.33	14.7	15.53	8.81	10.01	10.62	14	17	14.72	14.18				13.1992		14.46
Sm147	2.77	1.67	2.72	2.96	3.6	1.75	2.12	2.14	2.82	3.96	3.28	3.03				2.735		3.05
Eu153	0.994	0.611	0.914	1.11	1.19	0.715	0.78	0.821	0.963	1.3	1.09	1.04				0.960667		1.04
Gd157	2.79	1.88	2.6	3.08	3.48	2	2.25	2.37	2.79	3.71	3.16	2.91				2.75167		3.31
Tb159	0.567	0.352	0.415	0.486	0.527	0.311	0.357	0.414	0.445	0.587	0.494	0.446				0.450083		0.56
Dy163	2.97	2.58	2.85	3.15	3.38	2.48	2.44	2.63	2.61	3.86	3.04	3.14				2.9275		3.49
Ho165	0.587	0.542	0.573	0.611	0.643	0.514	0.504	0.575	0.542	0.73	0.635	0.605				0.588417		0.72
Er166	1.67	1.52	1.7	1.76	1.76	1.43	1.42	1.67	1.51	1.96	1.72	1.6				1.64333		1.97
Tm169	0.224	0.217	0.223	0.246	0.237	0.199	0.202	0.241	0.214	0.259	0.226	0.241				0.227417		0.28
Yb172	1.51	1.36	1.6	1.48	1.64	1.43	1.35	1.48	1.57	1.84	1.45	1.59				1.525		1.72
Lu175	0.201	0.189	0.215	0.224	0.198	0.191	0.188	0.236	0.206	0.238	0.207	0.205				0.208167		0.26
Y89	15.3	13.73	15.46	16.15	16.74	13.25	13.03	14.84	14.58	18.88	15.77	15.92				15.3042		17.3
Zr92	22.69	11.64	20.67	45.45	95.12	12.74	13.2	16.56	28.6	119.68	40.11	59.58				40.5033		82.6
Hf178	0.73	0.7	0.82	0.94	2.48	0.629	0.72	0.89	0.626	4.24	0.82	1.08				1.22292		1.57
Nb93	3.11	0.89	1.7	3.27	2	1.26	1.77	2.9	1.51	2.66	1.93	2.7				2.14167		3.11
Ta181	0.143	0.0224	0.105	0.201	0.3	0.07	0.075	0.155	0.071	0.424	0.182	0.225				0.16445		0.23
Th232	3.37	2.1	1.8	1.6	2.03	1.72	1.91	1.62	1.96	0.86	1.59	1.42				1.83167		2.16
U238	0.791	0.53	0.39	0.347	0.503	0.454	0.469	0.35	0.522	0.149	0.345	0.027				0.406417		0.42
Rb85	0.151	0.032	0.041	0.383	0.033	0.031	0.099	0.408	0.582	0.164	0.085	0.056				0.172083		0.21
Ba137	11.58	0.186	2.27	7.73	0.499	0.187	1.66	4.05	1.42	1.74	0.85	1.48				2.80433		8.12
Sr88	273.65	208.05	243.87	263.05	230.13	199.6	216.58	235.59	223.9	251.26	238.1	245.52				235.775		236
Ti49	1802.63	2422.97	1923.39	1579.18	1314.03	2377.59	1973.78	2249.77	1591.54	1348.98	1826.72	1795.57				1850.51		2272
YY09-24	1	2	3	4	5	6	7	8	9	10	11					Mean
La139	11.66	10.54	10.62	11.46	11.36	12.01	11.02	9.78	12.54	11.73	11.46					11.2891		9.19
Ce140	36.31	37.05	38.73	42.26	41.29	42.47	38.75	35.09	43.42	43.66	40.21					39.9309		33.67
Pr141	5.84	5.69	6.1	6.39	6.66	6.46	6.17	5.74	6.59	6.93	6.48					6.27727		6.84
Nd146	28.53	28.47	29.94	30.45	31.99	29.98	29.97	28.39	29.92	32.3	32.19					30.1936		34.74
Sm147	6.88	7.14	7.1	7.16	7.88	6.69	7.26	6.94	6.64	7.61	8.09					7.21727		9.78
Eu153	2.17	2.13	2.21	2.21	2.53	2.1	2.27	2.16	2.08	2.33	2.49					2.24364		2.9
Gd157	5.92	6.41	6.03	5.89	6.91	5.39	6.16	6.27	5.52	6.03	7.7					6.20273		8.66
Tb159	0.84	0.85	0.86	0.84	0.96	0.77	0.86	0.89	0.76	0.88	1.03					0.867273		1.32
Dy163	4.97	5.21	5.18	5.08	5.61	4.57	5.16	5.23	4.62	5.34	6.18					5.19545		7.21
Ho165	0.91	0.94	0.94	0.89	1	0.84	0.99	0.93	0.9	0.96	1.09					0.944545		1.34
Er166	2.27	2.45	2.4	2.32	2.62	2.29	2.57	2.39	2.35	2.52	2.9					2.46182		3.26
Tm169	0.303	0.314	0.309	0.321	0.341	0.297	0.341	0.304	0.323	0.373	0.367					0.326636		0.44
Yb172	2.1	2.04	2.04	2.14	2.28	2.04	2.13	2.07	2.09	2.23	2.31					2.13364		2.5
Lu175	0.266	0.274	0.297	0.275	0.309	0.299	0.312	0.279	0.265	0.317	0.31					0.291182		0.36
Y89	23.06	23.6	23.75	23.33	26.09	22.25	24.44	23.81	22.21	25.04	27.37					24.0864		32.1
Zr92	56.61	80.19	64.23	66.78	101.78	45.01	71.85	85.95	40.74	50.32	88.52					68.3618		171.1
Hf178	1.48	2.68	1.33	1.64	4.18	1.04	1.89	2.51	0.89	0.79	4.29					2.06545		2.29
Nb93	1.9	1.41	1.52	1.45	3.16	1.61	1.54	2.19	1.18	1.36	3.86					1.92545		3.21
Ta181	0.21	0.26	0.254	0.173	0.394	0.178	0.224	0.236	0.158	0.189	0.426					0.245636		0.43
Th232	0.038	0.218	0.22	0.201	0.247	0.208	0.213	0.175	0.217	0.202	0.356					0.208636		0.17
U238	0.0478	0.0509	0.0496	0.0383	0.0673	0.0538	0.0509	0.0447	0.0489	0.0407	0.106					0.0544455		0.03
Rb85	0.102	0.029	0.059	0.118	0.403	0.082	0.099	0.285	0.027	0.029	0.37					0.145727		0.31
Ba137	0.96	0.149	1.73	0.77	3.01	0.72	0.92	2.47	0.166	0.182	4.32					1.39973		5
Sr88	208.97	205.95	232.42	250.72	221.21	259.89	236.05	213.31	261.45	244.32	207.7					231.09		195
Ti49	1336.94	1178.13	786.58	688.47	1345.6	689.49	919.11	1124.81	1025.78	791.28	2858.16					1158.58		2256
YY12-01	1	2	3	4	5	6	7	8	9	10	11	12	13			Mean
La139	10.3	11.22	9.31	10.04	9.63	9.69	9.58	9.73	12.01	11.85	11.91	9.94	11.81			10.54		9.81
Ce140	27.08	27.91	20.75	21.92	24.25	21.1	19.21	22.36	27.64	31.67	28.01	22.85	32.02			25.1362		19.5
Pr141	3.19	3.05	2.13	2.35	2.62	2.32	2.77	2.4	4.47	3.4	3.06	2.41	3.46			2.89462		2.39
Nd146	12.83	11.49	12.52	8.86	9.75	8.14	7.19	9.56	11.18	12.96	11.51	9.07	12.96			10.6169		8.99
Sm147	2.81	2.24	1.86	1.76	3.18	1.47	1.3	1.89	2.26	2.52	2.46	1.82	2.7			2.17462		2.05
Eu153	0.99	0.746	0.515	0.568	0.653	0.518	0.472	0.669	0.722	0.95	0.727	0.604	0.82			0.688769		0.62
Gd157	2.42	1.86	1.2	1.56	1.7	1.2	1.08	1.47	1.74	2.11	1.81	1.46	2.18			1.67615		1.76
Tb159	0.341	0.259	0.181	0.185	0.216	0.162	0.148	0.197	0.261	0.274	0.225	0.196	0.328			0.228692		0.25
Dy163	1.8	1.43	0.99	1.08	1.23	1.02	0.85	1.21	1.45	1.47	1.35	1.11	1.6			1.27615		1.32
Ho165	0.334	0.27	0.188	0.193	0.224	0.171	0.146	0.205	0.234	0.25	0.231	0.221	0.276			0.226385		0.24
Er166	0.77	0.65	0.481	0.522	0.55	0.462	0.476	0.559	0.589	0.68	0.57	0.531	0.67			0.577692		0.58
Tm169	0.091	0.087	0.063	0.075	0.062	0.062	0.056	0.075	0.076	0.067	0.077	0.07	0.081			0.0724615		0.08
Yb172	0.667	0.593	0.465	0.431	0.449	0.422	0.376	0.514	0.546	0.526	0.471	0.494	0.623			0.505923		0.48
Lu175	0.082	0.084	0.06	0.062	0.067	0.07	0.057	0.067	0.074	0.071	0.07	0.067	0.079			0.07		0.07
Y89	8.34	6.73	4.79	5.11	5.78	4.33	4.22	5.53	6.3	6.7	5.9	5.34	7.25			5.87077		6.31
Zr92	46.94	32.55	18.81	10.78	15.66	13.79	8.61	12.56	44.82	28.03	21.49	11.16	54.16			24.5662		33.1
Hf178	1.15	0.71	0.491	0.502	0.41	0.501	0.407	0.424	1.79	0.62	0.56	0.447	3.38			0.876308		0.73
Nb93	0.496	0.55	0.91	0.77	0.534	0.59	1.19	0.56	1.07	0.79	0.84	0.94	1.38			0.816923		1.52
Ta181	0.09	0.082	0.099	0.096	0.099	0.092	0.109	0.065	0.157	0.107	0.115	0.126	0.234			0.113154		0.12
Th232	0.85	0.86	0.79	0.85	0.82	0.71	0.82	0.83	1.1	0.93	1.02	0.88	1.46			0.916923		0.88
U238	0.211	0.201	0.322	0.216	0.194	0.076	0.206	0.208	0.265	0.248	0.256	0.218	0.092			0.208692		0.2
Rb85	0.028	0.028	0.04	0.029	0.026	0.029	0.039	0.027	0.029	0.07	0.028	0.029	0.047			0.0345385		0.13
Ba137	0.164	0.159	0.133	0.159	0.168	0.154	0.188	0.172	0.64	0.154	1.14	0.152	0.31			0.284077		1.02
Sr88	249.22	247.64	190.29	221.65	212.14	215.5	206.69	227.16	263.11	277.3	263.5	211.67	297.23			237.162		198
Ti49	708.06	654.86	582.96	684.62	619.25	605.55	610.51	669.12	547.94	655.45	631.38	693.09	685.15			642.149		2022
YY12-02	1	2	3	4	5	6	7	8	9	10	11	12	13	14		Mean
La139	1.06	1.1	1.01	1.18	1.15	1.13	1.17	1.12	1.17	1.16	1.02	1.08	1.12	1.08		1.11071		1.4
Ce140	3.49	3.4	3.29	3.64	3.74	3.5	3.64	3.45	3.55	3.58	3.17	3.35	3.46	3.32		3.47		3.77
Pr141	0.546	0.545	0.521	0.6	0.576	0.576	0.576	0.55	0.565	0.581	0.514	0.524	0.56	0.559		0.556643		0.7
Nd146	3	3.08	2.89	3.3	3.26	3.07	3.27	3	3.16	3.11	2.94	3.06	3.08	3.07		3.09214		3.68
Sm147	1.12	1.07	1.02	1.13	1.13	1.22	1.18	1.11	1.02	1.03	1.01	1.08	1.08	1.12		1.09429		1.25
Eu153	0.403	0.427	0.38	0.417	0.44	0.415	0.416	0.419	0.437	0.424	0.416	0.379	0.439	0.419		0.4165		0.48
Gd157	1.32	1.47	1.3	1.49	1.58	1.48	1.56	1.28	1.57	1.54	1.43	1.48	1.48	1.39		1.455		1.62
Tb159	0.238	0.254	0.2	0.264	0.247	0.236	0.271	0.219	0.249	0.26	0.268	0.236	0.242	0.236		0.244286		0.29
Dy163	1.66	1.7	1.57	1.96	1.84	1.84	1.82	1.71	1.85	1.81	1.92	1.78	1.82	1.76		1.78857		1.97
Ho165	0.351	0.357	0.354	0.42	0.383	0.368	0.398	0.413	0.369	0.41	0.352	0.355	0.359	0.375		0.376		0.44
Er166	0.93	1.05	0.97	1.18	1.09	1.13	1.05	0.99	1.14	1.12	1.11	1.07	1.08	1.03		1.06714		1.22
Tm169	0.129	0.157	0.148	0.173	0.169	0.156	0.156	0.151	0.16	0.175	0.149	0.165	0.147	0.158		0.156643		0.18
Yb172	0.92	1.05	0.91	1.17	1.1	1.06	1.1	0.85	1.04	1.03	0.99	1.07	1.2	0.99		1.03429		1.11
Lu175	0.116	0.139	0.14	0.18	0.136	0.152	0.143	0.12	0.145	0.158	0.142	0.161	0.146	0.135		0.143786		0.16
Y89	8.98	9.2	9.06	10.68	10.2	9.94	9.97	9.2	10.1	10.37	9.63	9.58	9.47	9.45		9.70214		11.6
Zr92	7.05	6.88	6.88	8.39	7.9	7.74	7.63	6.95	7.41	7.77	7.62	7.47	7.17	7.19		7.43214		17.5
Hf178	0.347	0.315	0.363	0.403	0.351	0.392	0.386	0.334	0.415	0.445	0.324	0.396	0.338	0.453		0.375857		0.57
Nb93	0.52	0.464	0.395	0.52	0.56	0.48	0.49	0.5	0.46	0.432	0.51	0.44	0.65	0.47		0.492214		1.34
Ta181	0.056	0.047	0.0291	0.041	0.067	0.045	0.045	0.06	0.044	0.05	0.043	0.053	0.064	0.046		0.0492929		0.07
Th232	0.04	0.0252	0.035	0.046	0.0369	0.042	0.051	0.039	0.028	0.045	0.0262	0.041	0.97	0.043		0.104879		0.08
U238	0.0118	0.0131	0.0128	0.0133	0.0143	0.0111	0.0101	0.0132	0.0107	0.0139	0.0139	0.0141	0.0363	0.0126		0.0143714		0.02
Rb85	0.029	0.029	0.029	0.029	0.033	0.029	0.028	0.033	0.028	0.028	0.032	0.033	0.029	0.028		0.0297857		0.12
Ba137	0.162	0.162	0.177	0.161	0.142	0.156	0.151	0.19	0.16	0.167	0.206	0.176	0.63	0.171		0.200786		3.25
Sr88	52.94	53.01	51.61	56.43	56.33	56.7	55.77	53.77	56.8	56.51	51.04	52.91	52.98	53.2		54.2857		59
Ti49	1450.89	1472.12	1476.51	1774	1678.51	1488.22	1591.13	1459.85	1549.12	1602.62	1542.13	1588.39	1527.77	1523.08		1551.74		1178

## Sheet: PlotDat27
Source sheet	Sr isotope data	0.7044	0.0702336	0.7046	0	0.7044	0
Plot name	ProbDens24	0.704403	0.0805575	0.7047	0	0.705497	0
Plot Type	16	0.704406	0.0923312	0.7047	4
1st free col	9	0.70441	0.105748	0.7046	4
Sigma Level	2	0.704413	0.121024	0.7046	0
Absolute Errs	TRUE	0.704416	0.138404	ErrBox	ErrBox
Symbol Type	1	0.704419	0.15816	0.7047	0
Inverse Plot	FALSE	0.704423	0.180599	0.7048	0
Color Plot	TRUE	0.704426	0.206063	0.7048	18
3D plot	FALSE	0.704429	0.234936	0.7047	18
Linear	FALSE	0.704432	0.267644	0.7047	0
Data Range	F2:G144	0.704436	0.304664	ErrBox	ErrBox
Filled Symbols	TRUE	0.704439	0.346527	0.7048	0
ConcAge	FALSE	0.704442	0.393823	0.7049	0
ConcSwap	FALSE	0.704445	0.447206	0.7049	23
1st Symbol-row	1	0.704449	0.507404	0.7048	23
		0.704452	0.575221	0.7048	0
		0.704455	0.651548	ErrBox	ErrBox
		0.704458	0.737369	0.7049	0
		0.704461	0.83377	0.705	0
		0.704465	0.941949	0.705	24
		0.704468	1.06323	0.7049	24
		0.704471	1.19905	0.7049	0
		0.704474	1.35103	ErrBox	ErrBox
		0.704478	1.52091	0.705	0
		0.704481	1.71064	0.7051	0
		0.704484	1.92235	0.7051	13
		0.704487	2.15839	0.705	13
		0.704491	2.42136	0.705	0
		0.704494	2.71412	ErrBox	ErrBox
		0.704497	3.03988	0.7051	0
		0.7045	3.40218	0.7052	0
		0.704504	3.80499	0.7052	15
		0.704507	4.2528	0.7051	15
		0.70451	4.75063	0.7051	0
		0.704513	5.30424	ErrBox	ErrBox
		0.704516	5.92016	0.7052	0
		0.70452	6.60593	0.7053	0
		0.704523	7.37025	0.7053	5
		0.704526	8.2232	0.7052	5
		0.704529	9.17655	0.7052	0
		0.704533	10.2441	ErrBox	ErrBox
		0.704536	11.4419
		0.704539	12.7889
		0.704542	14.3073
		0.704546	16.0232
		0.704549	17.9671
		0.704552	20.1745
		0.704555	22.6871
		0.704559	25.5526
		0.704562	28.8264
		0.704565	32.5715
		0.704568	36.8597
		0.704571	41.7718
		0.704575	47.398
		0.704578	53.8379
		0.704581	61.2005
		0.704584	69.6035
		0.704588	79.1722
		0.704591	90.0381
		0.704594	102.337
		0.704597	116.205
		0.704601	131.776
		0.704604	149.18
		0.704607	168.534
		0.70461	189.94
		0.704614	213.477
		0.704617	239.2
		0.70462	267.13
		0.704623	297.252
		0.704626	329.512
		0.70463	363.813
		0.704633	400.017
		0.704636	437.945
		0.704639	477.384
		0.704643	518.096
		0.704646	559.824
		0.704649	602.306
		0.704652	645.293
		0.704656	688.556
		0.704659	731.904
		0.704662	775.193
		0.704665	818.337
		0.704669	861.307
		0.704672	904.13
		0.704675	946.881
		0.704678	989.672
		0.704681	1032.63
		0.704685	1075.86
		0.704688	1119.47
		0.704691	1163.48
		0.704694	1207.85
		0.704698	1252.44
		0.704701	1297.02
		0.704704	1341.25
		0.704707	1384.69
		0.704711	1426.84
		0.704714	1467.13
		0.704717	1504.97
		0.70472	1539.81
		0.704724	1571.11
		0.704727	1598.43
		0.70473	1621.46
		0.704733	1640.03
		0.704736	1654.12
		0.70474	1663.91
		0.704743	1669.73
		0.704746	1672.09
		0.704749	1671.64
		0.704753	1669.17
		0.704756	1665.53
		0.704759	1661.67
		0.704762	1658.5
		0.704766	1656.94
		0.704769	1657.84
		0.704772	1661.96
		0.704775	1669.95
		0.704779	1682.29
		0.704782	1699.33
		0.704785	1721.25
		0.704788	1748.06
		0.704791	1779.6
		0.704795	1815.55
		0.704798	1855.45
		0.704801	1898.68
		0.704804	1944.5
		0.704808	1992.09
		0.704811	2040.5
		0.704814	2088.75
		0.704817	2135.82
		0.704821	2180.7
		0.704824	2222.42
		0.704827	2260.05
		0.70483	2292.82
		0.704834	2320.07
		0.704837	2341.3
		0.70484	2356.24
		0.704843	2364.79
		0.704846	2367.06
		0.70485	2363.35
		0.704853	2354.14
		0.704856	2340.04
		0.704859	2321.8
		0.704863	2300.23
		0.704866	2276.17
		0.704869	2250.48
		0.704872	2224
		0.704876	2197.51
		0.704879	2171.71
		0.704882	2147.23
		0.704885	2124.6
		0.704889	2104.24
		0.704892	2086.48
		0.704895	2071.57
		0.704898	2059.65
		0.704901	2050.76
		0.704905	2044.89
		0.704908	2041.92
		0.704911	2041.69
		0.704914	2043.96
		0.704918	2048.42
		0.704921	2054.75
		0.704924	2062.56
		0.704927	2071.42
		0.704931	2080.91
		0.704934	2090.59
		0.704937	2100
		0.70494	2108.73
		0.704944	2116.38
		0.704947	2122.56
		0.70495	2126.96
		0.704953	2129.31
		0.704956	2129.38
		0.70496	2127.02
		0.704963	2122.13
		0.704966	2114.68
		0.704969	2104.68
		0.704973	2092.2
		0.704976	2077.38
		0.704979	2060.37
		0.704982	2041.36
		0.704986	2020.57
		0.704989	1998.24
		0.704992	1974.61
		0.704995	1949.93
		0.704999	1924.42
		0.705002	1898.33
		0.705005	1871.87
		0.705008	1845.23
		0.705011	1818.58
		0.705015	1792.07
		0.705018	1765.84
		0.705021	1739.99
		0.705024	1714.6
		0.705028	1689.73
		0.705031	1665.44
		0.705034	1641.75
		0.705037	1618.67
		0.705041	1596.21
		0.705044	1574.37
		0.705047	1553.14
		0.70505	1532.49
		0.705054	1512.42
		0.705057	1492.89
		0.70506	1473.9
		0.705063	1455.43
		0.705066	1437.46
		0.70507	1419.99
		0.705073	1403
		0.705076	1386.5
		0.705079	1370.48
		0.705083	1354.96
		0.705086	1339.93
		0.705089	1325.42
		0.705092	1311.43
		0.705096	1297.98
		0.705099	1285.07
		0.705102	1272.7
		0.705105	1260.89
		0.705109	1249.61
		0.705112	1238.86
		0.705115	1228.62
		0.705118	1218.85
		0.705121	1209.5
		0.705125	1200.52
		0.705128	1191.86
		0.705131	1183.42
		0.705134	1175.14
		0.705138	1166.93
		0.705141	1158.7
		0.705144	1150.35
		0.705147	1141.78
		0.705151	1132.92
		0.705154	1123.68
		0.705157	1113.98
		0.70516	1103.76
		0.705164	1092.96
		0.705167	1081.55
		0.70517	1069.49
		0.705173	1056.79
		0.705176	1043.44
		0.70518	1029.45
		0.705183	1014.87
		0.705186	999.715
		0.705189	984.047
		0.705193	967.915
		0.705196	951.376
		0.705199	934.489
		0.705202	917.31
		0.705206	899.894
		0.705209	882.287
		0.705212	864.531
		0.705215	846.659
		0.705219	828.693
		0.705222	810.648
		0.705225	792.527
		0.705228	774.328
		0.705231	756.036
		0.705235	737.635
		0.705238	719.099
		0.705241	700.401
		0.705244	681.512
		0.705248	662.403
		0.705251	643.049
		0.705254	623.427
		0.705257	603.52
		0.705261	583.32
		0.705264	562.825
		0.705267	542.044
		0.70527	520.994
		0.705274	499.703
		0.705277	478.21
		0.70528	456.561
		0.705283	434.811
		0.705286	413.026
		0.70529	391.274
		0.705293	369.63
		0.705296	348.174
		0.705299	326.985
		0.705303	306.144
		0.705306	285.731
		0.705309	265.822
		0.705312	246.49
		0.705316	227.802
		0.705319	209.817
		0.705322	192.587
		0.705325	176.157
		0.705329	160.563
		0.705332	145.83
		0.705335	131.976
		0.705338	119.009
		0.705341	106.929
		0.705345	95.7272
		0.705348	85.3886
		0.705351	75.8907
		0.705354	67.2054
		0.705358	59.2995
		0.705361	52.1359
		0.705364	45.6743
		0.705367	39.872
		0.705371	34.6849
		0.705374	30.0682
		0.705377	25.977
		0.70538	22.3672
		0.705384	19.1955
		0.705387	16.4204
		0.70539	14.0023
		0.705393	11.9037
		0.705396	10.0895
		0.7054	8.52737
		0.705403	7.18719
		0.705406	6.04167
		0.705409	5.06598
		0.705413	4.23777
		0.705416	3.53706
		0.705419	2.94608
		0.705422	2.44914
		0.705426	2.03244
		0.705429	1.68396
		0.705432	1.39326
		0.705435	1.15131
		0.705439	0.950351
		0.705442	0.783763
		0.705445	0.645896
		0.705448	0.531969
		0.705451	0.437944
		0.705455	0.360427
		0.705458	0.296574
		0.705461	0.244012
		0.705464	0.200764
		0.705468	0.165192
		0.705471	0.135936
		0.705474	0.111876
		0.705477	0.0920876
		0.705481	0.0758084
		0.705484	0.0624129
		0.705487	0.0513869
		0.70549	0.0423084
		0.705494	0.0348311
		0.705497	0.0286708
		IsoLine	IsoLine

## Sheet: PlotDat32
Source sheet	Sr isotope data	0.7033	0.169199	0.70372	0	0.7033	0
Plot name	ProbDens29	0.703304	0.185769	0.70379	0	0.704696	0
Plot Type	16	0.703308	0.203884	0.70379	1
1st free col	9	0.703312	0.22368	0.70372	1
Sigma Level	2	0.703316	0.245306	0.70372	0
Absolute Errs	TRUE	0.703321	0.268921	ErrBox	ErrBox
Symbol Type	1	0.703325	0.294701	0.70379	0
Inverse Plot	FALSE	0.703329	0.322834	0.70386	0
Color Plot	TRUE	0.703333	0.353523	0.70386	5
3D plot	FALSE	0.703337	0.38699	0.70379	5
Linear	FALSE	0.703341	0.423473	0.70379	0
Data Range	N2:O149	0.703345	0.46323	ErrBox	ErrBox
Filled Symbols	TRUE	0.703349	0.506541	0.70386	0
ConcAge	FALSE	0.703354	0.553705	0.70393	0
ConcSwap	FALSE	0.703358	0.605048	0.70393	11
1st Symbol-row	1	0.703362	0.660921	0.70386	11
		0.703366	0.721702	0.70386	0
		0.70337	0.787799	ErrBox	ErrBox
		0.703374	0.859651	0.70393	0
		0.703378	0.937729	0.704	0
		0.703382	1.02254	0.704	22
		0.703386	1.11464	0.70393	22
		0.703391	1.21461	0.70393	0
		0.703395	1.32307	ErrBox	ErrBox
		0.703399	1.44071	0.704	0
		0.703403	1.56825	0.70407	0
		0.703407	1.70647	0.70407	32
		0.703411	1.85619	0.704	32
		0.703415	2.01831	0.704	0
		0.703419	2.19378	ErrBox	ErrBox
		0.703424	2.38359	0.70407	0
		0.703428	2.58885	0.70414	0
		0.703432	2.81069	0.70414	27
		0.703436	3.05033	0.70407	27
		0.70344	3.30908	0.70407	0
		0.703444	3.58831	ErrBox	ErrBox
		0.703448	3.8895	0.70414	0
		0.703452	4.21417	0.70421	0
		0.703456	4.56398	0.70421	21
		0.703461	4.94066	0.70414	21
		0.703465	5.34602	0.70414	0
		0.703469	5.78198	ErrBox	ErrBox
		0.703473	6.25059	0.70421	0
		0.703477	6.75394	0.70428	0
		0.703481	7.29428	0.70428	5
		0.703485	7.87393	0.70421	5
		0.703489	8.49533	0.70421	0
		0.703494	9.16102	ErrBox	ErrBox
		0.703498	9.87367
		0.703502	10.636
		0.703506	11.4509
		0.70351	12.3214
		0.703514	13.2504
		0.703518	14.2413
		0.703522	15.2972
		0.703526	16.4214
		0.703531	17.6175
		0.703535	18.889
		0.703539	20.2394
		0.703543	21.6725
		0.703547	23.1919
		0.703551	24.8015
		0.703555	26.505
		0.703559	28.3064
		0.703564	30.2095
		0.703568	32.2182
		0.703572	34.3364
		0.703576	36.5681
		0.70358	38.9172
		0.703584	41.3874
		0.703588	43.9827
		0.703592	46.7069
		0.703596	49.5636
		0.703601	52.5568
		0.703605	55.6899
		0.703609	58.9667
		0.703613	62.3906
		0.703617	65.9654
		0.703621	69.6943
		0.703625	73.5811
		0.703629	77.6291
		0.703634	81.8419
		0.703638	86.2231
		0.703642	90.7764
		0.703646	95.5054
		0.70365	100.414
		0.703654	105.507
		0.703658	110.788
		0.703662	116.263
		0.703666	121.935
		0.703671	127.812
		0.703675	133.898
		0.703679	140.201
		0.703683	146.728
		0.703687	153.486
		0.703691	160.484
		0.703695	167.732
		0.703699	175.239
		0.703704	183.017
		0.703708	191.077
		0.703712	199.433
		0.703716	208.097
		0.70372	217.083
		0.703724	226.408
		0.703728	236.086
		0.703732	246.134
		0.703736	256.57
		0.703741	267.41
		0.703745	278.673
		0.703749	290.377
		0.703753	302.541
		0.703757	315.185
		0.703761	328.327
		0.703765	341.987
		0.703769	356.186
		0.703774	370.945
		0.703778	386.283
		0.703782	402.224
		0.703786	418.79
		0.70379	436.006
		0.703794	453.898
		0.703798	472.494
		0.703802	491.825
		0.703806	511.924
		0.703811	532.828
		0.703815	554.578
		0.703819	577.218
		0.703823	600.798
		0.703827	625.373
		0.703831	650.999
		0.703835	677.74
		0.703839	705.665
		0.703844	734.844
		0.703848	765.352
		0.703852	797.268
		0.703856	830.669
		0.70386	865.636
		0.703864	902.246
		0.703868	940.574
		0.703872	980.69
		0.703876	1022.66
		0.703881	1066.54
		0.703885	1112.37
		0.703889	1160.19
		0.703893	1210.01
		0.703897	1261.85
		0.703901	1315.69
		0.703905	1371.5
		0.703909	1429.25
		0.703914	1488.88
		0.703918	1550.31
		0.703922	1613.46
		0.703926	1678.24
		0.70393	1744.54
		0.703934	1812.27
		0.703938	1881.29
		0.703942	1951.5
		0.703946	2022.75
		0.703951	2094.92
		0.703955	2167.85
		0.703959	2241.36
		0.703963	2315.25
		0.703967	2389.27
		0.703971	2463.14
		0.703975	2536.5
		0.703979	2608.95
		0.703984	2680.02
		0.703988	2749.17
		0.703992	2815.81
		0.703996	2879.32
		0.704	2939.04
		0.704004	2994.32
		0.704008	3044.54
		0.704012	3089.15
		0.704016	3127.68
		0.704021	3159.81
		0.704025	3185.36
		0.704029	3204.32
		0.704033	3216.85
		0.704037	3223.32
		0.704041	3224.24
		0.704045	3220.28
		0.704049	3212.22
		0.704054	3200.92
		0.704058	3187.25
		0.704062	3172.09
		0.704066	3156.25
		0.70407	3140.41
		0.704074	3125.12
		0.704078	3110.77
		0.704082	3097.52
		0.704086	3085.36
		0.704091	3074.04
		0.704095	3063.16
		0.704099	3052.11
		0.704103	3040.16
		0.704107	3026.5
		0.704111	3010.25
		0.704115	2990.51
		0.704119	2966.44
		0.704124	2937.3
		0.704128	2902.45
		0.704132	2861.43
		0.704136	2813.97
		0.70414	2759.97
		0.704144	2699.54
		0.704148	2632.98
		0.704152	2560.76
		0.704156	2483.48
		0.704161	2401.83
		0.704165	2316.59
		0.704169	2228.56
		0.704173	2138.55
		0.704177	2047.34
		0.704181	1955.64
		0.704185	1864.13
		0.704189	1773.38
		0.704194	1683.9
		0.704198	1596.12
		0.704202	1510.39
		0.704206	1427
		0.70421	1346.19
		0.704214	1268.13
		0.704218	1192.97
		0.704222	1120.83
		0.704226	1051.77
		0.704231	985.866
		0.704235	923.146
		0.704239	863.625
		0.704243	807.3
		0.704247	754.149
		0.704251	704.133
		0.704255	657.193
		0.704259	613.256
		0.704264	572.231
		0.704268	534.014
		0.704272	498.487
		0.704276	465.523
		0.70428	434.986
		0.704284	406.733
		0.704288	380.618
		0.704292	356.494
		0.704296	334.214
		0.704301	313.635
		0.704305	294.618
		0.704309	277.03
		0.704313	260.745
		0.704317	245.645
		0.704321	231.622
		0.704325	218.576
		0.704329	206.413
		0.704334	195.054
		0.704338	184.422
		0.704342	174.451
		0.704346	165.082
		0.70435	156.264
		0.704354	147.948
		0.704358	140.095
		0.704362	132.669
		0.704366	125.638
		0.704371	118.973
		0.704375	112.65
		0.704379	106.647
		0.704383	100.944
		0.704387	95.5238
		0.704391	90.3703
		0.704395	85.4692
		0.704399	80.8076
		0.704404	76.3734
		0.704408	72.1557
		0.704412	68.1441
		0.704416	64.3292
		0.70442	60.7021
		0.704424	57.2543
		0.704428	53.978
		0.704432	50.8656
		0.704436	47.91
		0.704441	45.1044
		0.704445	42.4423
		0.704449	39.9174
		0.704453	37.5238
		0.704457	35.2557
		0.704461	33.1075
		0.704465	31.074
		0.704469	29.15
		0.704474	27.3306
		0.704478	25.6111
		0.704482	23.9868
		0.704486	22.4533
		0.70449	21.0063
		0.704494	19.6418
		0.704498	18.3558
		0.704502	17.1444
		0.704506	16.0041
		0.704511	14.9313
		0.704515	13.9225
		0.704519	12.9745
		0.704523	12.0843
		0.704527	11.2487
		0.704531	10.4649
		0.704535	9.73016
		0.704539	9.04181
		0.704544	8.39731
		0.704548	7.79426
		0.704552	7.23032
		0.704556	6.70329
		0.70456	6.21106
		0.704564	5.75162
		0.704568	5.32305
		0.704572	4.92353
		0.704576	4.55133
		0.704581	4.20479
		0.704585	3.88235
		0.704589	3.58252
		0.704593	3.3039
		0.704597	3.04514
		0.704601	2.805
		0.704605	2.58226
		0.704609	2.3758
		0.704614	2.18455
		0.704618	2.00751
		0.704622	1.84372
		0.704626	1.69229
		0.70463	1.55237
		0.704634	1.42318
		0.704638	1.30397
		0.704642	1.19403
		0.704646	1.09272
		0.704651	0.999409
		0.704655	0.913528
		0.704659	0.834533
		0.704663	0.761919
		0.704667	0.695214
		0.704671	0.633976
		0.704675	0.577792
		0.704679	0.526278
		0.704684	0.479077
		0.704688	0.435854
		0.704692	0.396299
		0.704696	0.360124
		IsoLine	IsoLine

## Sheet: PlotDat40
Source sheet	Sr isotope data	0.7024	0.201935	0.702933	0	0.7024	0
Plot name	ProbDens32	0.702406	0.224641	0.703067	0	0.704394	0
Plot Type	16	0.702412	0.249742	0.703067	3
1st free col	9	0.702418	0.277469	0.702933	3
Sigma Level	2	0.702424	0.308074	0.702933	0
Absolute Errs	TRUE	0.702429	0.341829	ErrBox	ErrBox
Symbol Type	1	0.702435	0.379031	0.703067	0
Inverse Plot	FALSE	0.702441	0.419999	0.7032	0
Color Plot	TRUE	0.702447	0.465079	0.7032	3
3D plot	FALSE	0.702453	0.514643	0.703067	3
Linear	FALSE	0.702459	0.569095	0.703067	0
Data Range	AD2:AE142	0.702465	0.628867	ErrBox	ErrBox
Filled Symbols	TRUE	0.702471	0.694424	0.7032	0
ConcAge	FALSE	0.702476	0.766266	0.703333	0
ConcSwap	FALSE	0.702482	0.84493	0.703333	16
1st Symbol-row	1	0.702488	0.930989	0.7032	16
		0.702494	1.02506	0.7032	0
		0.7025	1.12779	ErrBox	ErrBox
		0.702506	1.23989	0.703333	0
		0.702512	1.3621	0.703467	0
		0.702518	1.49521	0.703467	19
		0.702524	1.64006	0.703333	19
		0.702529	1.79755	0.703333	0
		0.702535	1.96862	ErrBox	ErrBox
		0.702541	2.15427	0.703467	0
		0.702547	2.35556	0.7036	0
		0.702553	2.57359	0.7036	28
		0.702559	2.80954	0.703467	28
		0.702565	3.06463	0.703467	0
		0.702571	3.34015	ErrBox	ErrBox
		0.702576	3.63746	0.7036	0
		0.702582	3.95796	0.703733	0
		0.702588	4.30313	0.703733	26
		0.702594	4.6745	0.7036	26
		0.7026	5.07366	0.7036	0
		0.702606	5.50228	ErrBox	ErrBox
		0.702612	5.96206	0.703733	0
		0.702618	6.45478	0.703867	0
		0.702624	6.98228	0.703867	6
		0.702629	7.54644	0.703733	6
		0.702635	8.14919	0.703733	0
		0.702641	8.79254	ErrBox	ErrBox
		0.702647	9.47852	0.703867	0
		0.702653	10.2092	0.704	0
		0.702659	10.9868	0.704	1
		0.702665	11.8133	0.703867	1
		0.702671	12.691	0.703867	0
		0.702676	13.6222	ErrBox	ErrBox
		0.702682	14.6091
		0.702688	15.6538
		0.702694	16.7589
		0.7027	17.9264
		0.702706	19.1587
		0.702712	20.4582
		0.702718	21.827
		0.702724	23.2675
		0.702729	24.7818
		0.702735	26.3723
		0.702741	28.041
		0.702747	29.7902
		0.702753	31.622
		0.702759	33.5382
		0.702765	35.5411
		0.702771	37.6325
		0.702776	39.8143
		0.702782	42.0882
		0.702788	44.4561
		0.702794	46.9195
		0.7028	49.4801
		0.702806	52.1394
		0.702812	54.8988
		0.702818	57.7596
		0.702824	60.7231
		0.702829	63.7905
		0.702835	66.963
		0.702841	70.2415
		0.702847	73.6271
		0.702853	77.1207
		0.702859	80.7232
		0.702865	84.4353
		0.702871	88.2578
		0.702876	92.1915
		0.702882	96.2371
		0.702888	100.395
		0.702894	104.666
		0.7029	109.051
		0.702906	113.551
		0.702912	118.165
		0.702918	122.895
		0.702924	127.741
		0.702929	132.705
		0.702935	137.786
		0.702941	142.986
		0.702947	148.306
		0.702953	153.746
		0.702959	159.308
		0.702965	164.992
		0.702971	170.801
		0.702976	176.736
		0.702982	182.798
		0.702988	188.989
		0.702994	195.313
		0.703	201.771
		0.703006	208.368
		0.703012	215.105
		0.703018	221.989
		0.703024	229.024
		0.703029	236.217
		0.703035	243.574
		0.703041	251.105
		0.703047	258.819
		0.703053	266.73
		0.703059	274.852
		0.703065	283.202
		0.703071	291.803
		0.703076	300.679
		0.703082	309.862
		0.703088	319.385
		0.703094	329.293
		0.7031	339.633
		0.703106	350.463
		0.703112	361.845
		0.703118	373.85
		0.703124	386.556
		0.703129	400.041
		0.703135	414.388
		0.703141	429.675
		0.703147	445.973
		0.703153	463.34
		0.703159	481.813
		0.703165	501.404
		0.703171	522.095
		0.703176	543.829
		0.703182	566.512
		0.703188	590.011
		0.703194	614.156
		0.7032	638.747
		0.703206	663.565
		0.703212	688.38
		0.703218	712.969
		0.703224	737.133
		0.703229	760.707
		0.703235	783.578
		0.703241	805.695
		0.703247	827.077
		0.703253	847.814
		0.703259	868.067
		0.703265	888.057
		0.703271	908.056
		0.703276	928.37
		0.703282	949.318
		0.703288	971.212
		0.703294	994.341
		0.7033	1018.94
		0.703306	1045.2
		0.703312	1073.2
		0.703318	1102.97
		0.703324	1134.44
		0.703329	1167.43
		0.703335	1201.71
		0.703341	1236.97
		0.703347	1272.85
		0.703353	1308.97
		0.703359	1344.91
		0.703365	1380.32
		0.703371	1414.83
		0.703376	1448.18
		0.703382	1480.15
		0.703388	1510.61
		0.703394	1539.49
		0.7034	1566.84
		0.703406	1592.75
		0.703412	1617.35
		0.703418	1640.83
		0.703424	1663.37
		0.703429	1685.15
		0.703435	1706.32
		0.703441	1726.99
		0.703447	1747.2
		0.703453	1766.96
		0.703459	1786.18
		0.703465	1804.76
		0.703471	1822.54
		0.703476	1839.31
		0.703482	1854.87
		0.703488	1869
		0.703494	1881.52
		0.7035	1892.24
		0.703506	1901.03
		0.703512	1907.79
		0.703518	1912.45
		0.703524	1915.01
		0.703529	1915.49
		0.703535	1913.94
		0.703541	1910.44
		0.703547	1905.09
		0.703553	1898.01
		0.703559	1889.31
		0.703565	1879.1
		0.703571	1867.48
		0.703576	1854.56
		0.703582	1840.41
		0.703588	1825.1
		0.703594	1808.69
		0.7036	1791.22
		0.703606	1772.73
		0.703612	1753.23
		0.703618	1732.73
		0.703624	1711.23
		0.703629	1688.73
		0.703635	1665.22
		0.703641	1640.68
		0.703647	1615.1
		0.703653	1588.47
		0.703659	1560.76
		0.703665	1531.96
		0.703671	1502.07
		0.703676	1471.09
		0.703682	1439.03
		0.703688	1405.9
		0.703694	1371.75
		0.7037	1336.63
		0.703706	1300.59
		0.703712	1263.72
		0.703718	1226.11
		0.703724	1187.87
		0.703729	1149.12
		0.703735	1109.98
		0.703741	1070.58
		0.703747	1031.06
		0.703753	991.552
		0.703759	952.182
		0.703765	913.076
		0.703771	874.35
		0.703776	836.111
		0.703782	798.457
		0.703788	761.476
		0.703794	725.244
		0.7038	689.829
		0.703806	655.29
		0.703812	621.678
		0.703818	589.037
		0.703824	557.403
		0.703829	526.807
		0.703835	497.278
		0.703841	468.835
		0.703847	441.495
		0.703853	415.272
		0.703859	390.172
		0.703865	366.199
		0.703871	343.351
		0.703876	321.622
		0.703882	301
		0.703888	281.468
		0.703894	263.005
		0.7039	245.587
		0.703906	229.182
		0.703912	213.758
		0.703918	199.279
		0.703924	185.705
		0.703929	172.994
		0.703935	161.106
		0.703941	149.996
		0.703947	139.621
		0.703953	129.937
		0.703959	120.903
		0.703965	112.476
		0.703971	104.617
		0.703976	97.288
		0.703982	90.4521
		0.703988	84.0755
		0.703994	78.126
		0.704	72.5739
		0.704006	67.3915
		0.704012	62.553
		0.704018	58.0351
		0.704024	53.8158
		0.704029	49.8754
		0.704035	46.1954
		0.704041	42.7592
		0.704047	39.5512
		0.704053	36.5573
		0.704059	33.7643
		0.704065	31.1601
		0.704071	28.7335
		0.704076	26.4737
		0.704082	24.3711
		0.704088	22.4163
		0.704094	20.6006
		0.7041	18.9158
		0.704106	17.3539
		0.704112	15.9077
		0.704118	14.5699
		0.704124	13.3338
		0.704129	12.1929
		0.704135	11.1412
		0.704141	10.1727
		0.704147	9.28177
		0.704153	8.4632
		0.704159	7.71187
		0.704165	7.02297
		0.704171	6.39196
		0.704176	5.81454
		0.704182	5.28662
		0.704188	4.8044
		0.704194	4.36429
		0.7042	3.96291
		0.704206	3.59712
		0.704212	3.26398
		0.704218	2.96077
		0.704224	2.68495
		0.704229	2.43417
		0.704235	2.20626
		0.704241	1.99921
		0.704247	1.81119
		0.704253	1.64049
		0.704259	1.48556
		0.704265	1.34497
		0.704271	1.21743
		0.704276	1.10173
		0.704282	0.9968
		0.704288	0.901644
		0.704294	0.815361
		0.7043	0.737133
		0.704306	0.666215
		0.704312	0.601931
		0.704318	0.543668
		0.704324	0.490867
		0.704329	0.443024
		0.704335	0.399681
		0.704341	0.360422
		0.704347	0.324869
		0.704353	0.29268
		0.704359	0.263545
		0.704365	0.237183
		0.704371	0.213337
		0.704376	0.191776
		0.704382	0.172288
		0.704388	0.154682
		0.704394	0.138784
		IsoLine	IsoLine

## Sheet: PlotDat44
Source sheet	Sr isotope data	0.7024	0.537955	0.7029	0	0.7024	0
Plot name	ProbDens36	0.702406	0.600569	0.703025	0	0.704394	0
Plot Type	16	0.702412	0.669973	0.703025	4
1st free col	9	0.702418	0.746837	0.7029	4
Sigma Level	2	0.702424	0.831889	0.7029	0
Absolute Errs	TRUE	0.702429	0.925919	ErrBox	ErrBox
Symbol Type	1	0.702435	1.02978	0.703025	0
Inverse Plot	FALSE	0.702441	1.14441	0.70315	0
Color Plot	TRUE	0.702447	1.2708	0.70315	11
3D plot	FALSE	0.702453	1.41004	0.703025	11
Linear	FALSE	0.702459	1.56329	0.703025	0
Data Range	V2:W134	0.702465	1.73181	ErrBox	ErrBox
Filled Symbols	TRUE	0.702471	1.91694	0.70315	0
ConcAge	FALSE	0.702476	2.12014	0.703275	0
ConcSwap	FALSE	0.702482	2.34295	0.703275	19
1st Symbol-row	1	0.702488	2.58705	0.70315	19
		0.702494	2.8542	0.70315	0
		0.7025	3.14631	ErrBox	ErrBox
		0.702506	3.46539	0.703275	0
		0.702512	3.81361	0.7034	0
		0.702518	4.19324	0.7034	14
		0.702524	4.60671	0.703275	14
		0.702529	5.0566	0.703275	0
		0.702535	5.54562	ErrBox	ErrBox
		0.702541	6.07665	0.7034	0
		0.702547	6.65271	0.703525	0
		0.702553	7.277	0.703525	17
		0.702559	7.95285	0.7034	17
		0.702565	8.68379	0.7034	0
		0.702571	9.4735	ErrBox	ErrBox
		0.702576	10.3258	0.703525	0
		0.702582	11.2448	0.70365	0
		0.702588	12.2346	0.70365	9
		0.702594	13.2995	0.703525	9
		0.7026	14.4442	0.703525	0
		0.702606	15.6732	ErrBox	ErrBox
		0.702612	16.9915	0.70365	0
		0.702618	18.404	0.703775	0
		0.702624	19.9159	0.703775	5
		0.702629	21.5324	0.70365	5
		0.702635	23.2591	0.70365	0
		0.702641	25.1014	ErrBox	ErrBox
		0.702647	27.065	0.703775	0
		0.702653	29.1559	0.7039	0
		0.702659	31.3797	0.7039	2
		0.702665	33.7426	0.703775	2
		0.702671	36.2506	0.703775	0
		0.702676	38.9097	ErrBox	ErrBox
		0.702682	41.7262
		0.702688	44.7062
		0.702694	47.8559
		0.7027	51.1814
		0.702706	54.689
		0.702712	58.3848
		0.702718	62.2747
		0.702724	66.3647
		0.702729	70.6606
		0.702735	75.1682
		0.702741	79.8931
		0.702747	84.8405
		0.702753	90.0157
		0.702759	95.4238
		0.702765	101.069
		0.702771	106.957
		0.702776	113.091
		0.702782	119.476
		0.702788	126.115
		0.702794	133.011
		0.7028	140.168
		0.702806	147.59
		0.702812	155.278
		0.702818	163.235
		0.702824	171.465
		0.702829	179.968
		0.702835	188.747
		0.702841	197.805
		0.702847	207.144
		0.702853	216.766
		0.702859	226.673
		0.702865	236.868
		0.702871	247.355
		0.702876	258.137
		0.702882	269.218
		0.702888	280.602
		0.702894	292.296
		0.7029	304.305
		0.702906	316.636
		0.702912	329.297
		0.702918	342.294
		0.702924	355.638
		0.702929	369.337
		0.702935	383.4
		0.702941	397.838
		0.702947	412.66
		0.702953	427.875
		0.702959	443.492
		0.702965	459.52
		0.702971	475.966
		0.702976	492.834
		0.702982	510.132
		0.702988	527.86
		0.702994	546.022
		0.703	564.617
		0.703006	583.645
		0.703012	603.104
		0.703018	622.991
		0.703024	643.306
		0.703029	664.046
		0.703035	685.213
		0.703041	706.81
		0.703047	728.844
		0.703053	751.326
		0.703059	774.271
		0.703065	797.703
		0.703071	821.648
		0.703076	846.141
		0.703082	871.22
		0.703088	896.93
		0.703094	923.317
		0.7031	950.432
		0.703106	978.323
		0.703112	1007.04
		0.703118	1036.61
		0.703124	1067.07
		0.703129	1098.45
		0.703135	1130.75
		0.703141	1163.94
		0.703147	1198.01
		0.703153	1232.9
		0.703159	1268.52
		0.703165	1304.79
		0.703171	1341.58
		0.703176	1378.73
		0.703182	1416.09
		0.703188	1453.45
		0.703194	1490.6
		0.7032	1527.3
		0.703206	1563.3
		0.703212	1598.32
		0.703218	1632.07
		0.703224	1664.25
		0.703229	1694.53
		0.703235	1722.6
		0.703241	1748.14
		0.703247	1770.85
		0.703253	1790.42
		0.703259	1806.62
		0.703265	1819.2
		0.703271	1828.02
		0.703276	1832.96
		0.703282	1833.99
		0.703288	1831.16
		0.703294	1824.59
		0.7033	1814.5
		0.703306	1801.15
		0.703312	1784.91
		0.703318	1766.18
		0.703324	1745.39
		0.703329	1723.03
		0.703335	1699.55
		0.703341	1675.41
		0.703347	1651.03
		0.703353	1626.78
		0.703359	1602.98
		0.703365	1579.85
		0.703371	1557.57
		0.703376	1536.23
		0.703382	1515.84
		0.703388	1496.35
		0.703394	1477.68
		0.7034	1459.66
		0.703406	1442.13
		0.703412	1424.89
		0.703418	1407.74
		0.703424	1390.49
		0.703429	1372.96
		0.703435	1355.01
		0.703441	1336.52
		0.703447	1317.41
		0.703453	1297.64
		0.703459	1277.21
		0.703465	1256.19
		0.703471	1234.64
		0.703476	1212.69
		0.703482	1190.49
		0.703488	1168.22
		0.703494	1146.06
		0.7035	1124.21
		0.703506	1102.85
		0.703512	1082.18
		0.703518	1062.35
		0.703524	1043.52
		0.703529	1025.78
		0.703535	1009.21
		0.703541	993.86
		0.703547	979.726
		0.703553	966.777
		0.703559	954.947
		0.703565	944.142
		0.703571	934.24
		0.703576	925.1
		0.703582	916.564
		0.703588	908.464
		0.703594	900.624
		0.7036	892.866
		0.703606	885.015
		0.703612	876.9
		0.703618	868.361
		0.703624	859.251
		0.703629	849.441
		0.703635	838.82
		0.703641	827.305
		0.703647	814.837
		0.703653	801.385
		0.703659	786.949
		0.703665	771.557
		0.703671	755.265
		0.703676	738.153
		0.703682	720.323
		0.703688	701.888
		0.703694	682.972
		0.7037	663.699
		0.703706	644.188
		0.703712	624.547
		0.703718	604.868
		0.703724	585.223
		0.703729	565.662
		0.703735	546.215
		0.703741	526.89
		0.703747	507.68
		0.703753	488.567
		0.703759	469.524
		0.703765	450.526
		0.703771	431.553
		0.703776	412.595
		0.703782	393.653
		0.703788	374.75
		0.703794	355.922
		0.7038	337.225
		0.703806	318.727
		0.703812	300.509
		0.703818	282.662
		0.703824	265.275
		0.703829	248.439
		0.703835	232.237
		0.703841	216.741
		0.703847	202.013
		0.703853	188.096
		0.703859	175.017
		0.703865	162.789
		0.703871	151.405
		0.703876	140.848
		0.703882	131.087
		0.703888	122.08
		0.703894	113.781
		0.7039	106.136
		0.703906	99.0925
		0.703912	92.5955
		0.703918	86.5926
		0.703924	81.0341
		0.703929	75.8744
		0.703935	71.0721
		0.703941	66.5907
		0.703947	62.3982
		0.703953	58.4671
		0.703959	54.7738
		0.703965	51.2987
		0.703971	48.0248
		0.703976	44.9381
		0.703982	42.0267
		0.703988	39.2803
		0.703994	36.69
		0.704	34.248
		0.704006	31.9473
		0.704012	29.7813
		0.704018	27.744
		0.704024	25.8296
		0.704029	24.0325
		0.704035	22.3472
		0.704041	20.7685
		0.704047	19.2911
		0.704053	17.91
		0.704059	16.62
		0.704065	15.4162
		0.704071	14.2939
		0.704076	13.2483
		0.704082	12.2749
		0.704088	11.3694
		0.704094	10.5275
		0.7041	9.74511
		0.704106	9.01844
		0.704112	8.34376
		0.704118	7.7176
		0.704124	7.13662
		0.704129	6.59772
		0.704135	6.09796
		0.704141	5.63457
		0.704147	5.20498
		0.704153	4.80677
		0.704159	4.43769
		0.704165	4.09564
		0.704171	3.77868
		0.704176	3.485
		0.704182	3.21291
		0.704188	2.96086
		0.704194	2.7274
		0.7042	2.51121
		0.704206	2.31104
		0.704212	2.12574
		0.704218	1.95425
		0.704224	1.7956
		0.704229	1.64886
		0.704235	1.51319
		0.704241	1.3878
		0.704247	1.27197
		0.704253	1.16502
		0.704259	1.06632
		0.704265	0.975284
		0.704271	0.891361
		0.704276	0.814046
		0.704282	0.742865
		0.704288	0.677376
		0.704294	0.617166
		0.7043	0.561851
		0.704306	0.511071
		0.704312	0.464492
		0.704318	0.4218
		0.704324	0.382703
		0.704329	0.346928
		0.704335	0.314223
		0.704341	0.28435
		0.704347	0.257087
		0.704353	0.23223
		0.704359	0.209587
		0.704365	0.18898
		0.704371	0.170243
		0.704376	0.153223
		0.704382	0.137778
		0.704388	0.123775
		0.704394	0.111092
		IsoLine	IsoLine

## Sheet: PlotDat48
Source sheet	Sr isotope data	0.7024	0.341628	0.70292	0	0.7024	0
Plot name	ProbDens40	0.702408	0.385632	0.70305	0	0.704992	0
Plot Type	16	0.702415	0.434919	0.70305	2
1st free col	9	0.702423	0.490059	0.70292	2
Sigma Level	2	0.702431	0.551675	0.70292	0
Absolute Errs	TRUE	0.702438	0.620445	ErrBox	ErrBox
Symbol Type	1	0.702446	0.697107	0.70305	0
Inverse Plot	FALSE	0.702454	0.782461	0.70318	0
Color Plot	TRUE	0.702461	0.877375	0.70318	4
3D plot	FALSE	0.702469	0.982788	0.70305	4
Linear	FALSE	0.702476	1.09971	0.70305	0
Data Range	AL2:AM137	0.702484	1.22924	ErrBox	ErrBox
Filled Symbols	TRUE	0.702492	1.37255	0.70318	0
ConcAge	FALSE	0.702499	1.53089	0.70331	0
ConcSwap	FALSE	0.702507	1.70562	0.70331	12
1st Symbol-row	1	0.702515	1.89819	0.70318	12
		0.702522	2.11013	0.70318	0
		0.70253	2.34308	ErrBox	ErrBox
		0.702538	2.59879	0.70331	0
		0.702545	2.87912	0.70344	0
		0.702553	3.18601	0.70344	17
		0.702561	3.52155	0.70331	17
		0.702568	3.88791	0.70331	0
		0.702576	4.2874	ErrBox	ErrBox
		0.702584	4.72244	0.70344	0
		0.702591	5.19556	0.70357	0
		0.702599	5.70941	0.70357	18
		0.702606	6.26676	0.70344	18
		0.702614	6.87052	0.70344	0
		0.702622	7.52369	ErrBox	ErrBox
		0.702629	8.22942	0.70357	0
		0.702637	8.99095	0.7037	0
		0.702645	9.81167	0.7037	22
		0.702652	10.6951	0.70357	22
		0.70266	11.6448	0.70357	0
		0.702668	12.6646	ErrBox	ErrBox
		0.702675	13.7584	0.7037	0
		0.702683	14.9302	0.70383	0
		0.702691	16.1842	0.70383	9
		0.702698	17.5246	0.7037	9
		0.702706	18.9561	0.7037	0
		0.702714	20.4832	ErrBox	ErrBox
		0.702721	22.111	0.70383	0
		0.702729	23.8444	0.70396	0
		0.702736	25.6889	0.70396	4
		0.702744	27.6501	0.70383	4
		0.702752	29.7341	0.70383	0
		0.702759	31.9472	ErrBox	ErrBox
		0.702767	34.2963	0.70396	0
		0.702775	36.7886	0.70409	0
		0.702782	39.432	0.70409	2
		0.70279	42.235	0.70396	2
		0.702798	45.2068	0.70396	0
		0.702805	48.3574	ErrBox	ErrBox
		0.702813	51.6976
		0.702821	55.2394
		0.702828	58.9955
		0.702836	62.98
		0.702844	67.2082
		0.702851	71.6965
		0.702859	76.4627
		0.702866	81.5262
		0.702874	86.9073
		0.702882	92.6282
		0.702889	98.7119
		0.702897	105.183
		0.702905	112.067
		0.702912	119.39
		0.70292	127.18
		0.702928	135.464
		0.702935	144.269
		0.702943	153.624
		0.702951	163.554
		0.702958	174.085
		0.702966	185.24
		0.702974	197.042
		0.702981	209.508
		0.702989	222.654
		0.702996	236.491
		0.703004	251.027
		0.703012	266.262
		0.703019	282.195
		0.703027	298.814
		0.703035	316.106
		0.703042	334.048
		0.70305	352.611
		0.703058	371.763
		0.703065	391.46
		0.703073	411.657
		0.703081	432.301
		0.703088	453.333
		0.703096	474.692
		0.703104	496.309
		0.703111	518.115
		0.703119	540.039
		0.703126	562.008
		0.703134	583.948
		0.703142	605.788
		0.703149	627.461
		0.703157	648.904
		0.703165	670.063
		0.703172	690.895
		0.70318	711.373
		0.703188	731.49
		0.703195	751.266
		0.703203	770.752
		0.703211	790.038
		0.703218	809.251
		0.703226	828.558
		0.703234	848.154
		0.703241	868.248
		0.703249	889.036
		0.703256	910.672
		0.703264	933.227
		0.703272	956.661
		0.703279	980.794
		0.703287	1005.3
		0.703295	1029.74
		0.703302	1053.56
		0.70331	1076.22
		0.703318	1097.22
		0.703325	1116.16
		0.703333	1132.85
		0.703341	1147.3
		0.703348	1159.7
		0.703356	1170.42
		0.703364	1179.88
		0.703371	1188.53
		0.703379	1196.75
		0.703386	1204.79
		0.703394	1212.82
		0.703402	1220.88
		0.703409	1228.97
		0.703417	1237.08
		0.703425	1245.3
		0.703432	1253.78
		0.70344	1262.84
		0.703448	1272.88
		0.703455	1284.36
		0.703463	1297.78
		0.703471	1313.53
		0.703478	1331.91
		0.703486	1353
		0.703494	1376.67
		0.703501	1402.54
		0.703509	1430.06
		0.703516	1458.5
		0.703524	1487.04
		0.703532	1514.9
		0.703539	1541.34
		0.703547	1565.79
		0.703555	1587.87
		0.703562	1607.4
		0.70357	1624.39
		0.703578	1638.98
		0.703585	1651.37
		0.703593	1661.74
		0.703601	1670.2
		0.703608	1676.74
		0.703616	1681.18
		0.703624	1683.19
		0.703631	1682.29
		0.703639	1677.94
		0.703646	1669.55
		0.703654	1656.58
		0.703662	1638.57
		0.703669	1615.25
		0.703677	1586.56
		0.703685	1552.67
		0.703692	1514
		0.7037	1471.2
		0.703708	1425.05
		0.703715	1376.45
		0.703723	1326.28
		0.703731	1275.32
		0.703738	1224.22
		0.703746	1173.42
		0.703754	1123.17
		0.703761	1073.56
		0.703769	1024.55
		0.703776	976.069
		0.703784	928.065
		0.703792	880.562
		0.703799	833.686
		0.703807	787.67
		0.703815	742.826
		0.703822	699.506
		0.70383	658.057
		0.703838	618.772
		0.703845	581.859
		0.703853	547.421
		0.703861	515.453
		0.703868	485.856
		0.703876	458.458
		0.703884	433.037
		0.703891	409.356
		0.703899	387.175
		0.703906	366.278
		0.703914	346.476
		0.703922	327.617
		0.703929	309.583
		0.703937	292.29
		0.703945	275.681
		0.703952	259.721
		0.70396	244.391
		0.703968	229.684
		0.703975	215.603
		0.703983	202.152
		0.703991	189.338
		0.703998	177.167
		0.704006	165.644
		0.704014	154.769
		0.704021	144.54
		0.704029	134.947
		0.704036	125.98
		0.704044	117.62
		0.704052	109.847
		0.704059	102.636
		0.704067	95.957
		0.704075	89.78
		0.704082	84.0719
		0.70409	78.7989
		0.704098	73.9269
		0.704105	69.4222
		0.704113	65.252
		0.704121	61.3852
		0.704128	57.7927
		0.704136	54.4476
		0.704144	51.3254
		0.704151	48.4039
		0.704159	45.6639
		0.704166	43.0881
		0.704174	40.6616
		0.704182	38.3718
		0.704189	36.2075
		0.704197	34.1597
		0.704205	32.2202
		0.704212	30.3825
		0.70422	28.6407
		0.704228	26.9898
		0.704235	25.4256
		0.704243	23.9441
		0.704251	22.5417
		0.704258	21.2153
		0.704266	19.9617
		0.704274	18.778
		0.704281	17.6613
		0.704289	16.6088
		0.704296	15.6176
		0.704304	14.685
		0.704312	13.8082
		0.704319	12.9845
		0.704327	12.2112
		0.704335	11.4856
		0.704342	10.805
		0.70435	10.167
		0.704358	9.5689
		0.704365	9.00838
		0.704373	8.48305
		0.704381	7.99067
		0.704388	7.52906
		0.704396	7.09617
		0.704404	6.69005
		0.704411	6.30886
		0.704419	5.95085
		0.704426	5.61442
		0.704434	5.29803
		0.704442	5.00029
		0.704449	4.71987
		0.704457	4.45557
		0.704465	4.20628
		0.704472	3.97095
		0.70448	3.74865
		0.704488	3.53851
		0.704495	3.33974
		0.704503	3.15161
		0.704511	2.97346
		0.704518	2.80468
		0.704526	2.64471
		0.704534	2.49305
		0.704541	2.34923
		0.704549	2.21283
		0.704556	2.08345
		0.704564	1.96072
		0.704572	1.84432
		0.704579	1.73394
		0.704587	1.62927
		0.704595	1.53006
		0.704602	1.43605
		0.70461	1.347
		0.704618	1.26269
		0.704625	1.1829
		0.704633	1.10742
		0.704641	1.03607
		0.704648	0.968659
		0.704656	0.90501
		0.704664	0.844953
		0.704671	0.788323
		0.704679	0.734962
		0.704686	0.684719
		0.704694	0.637446
		0.704702	0.593001
		0.704709	0.551248
		0.704717	0.512054
		0.704725	0.475292
		0.704732	0.440838
		0.70474	0.408574
		0.704748	0.378385
		0.704755	0.350162
		0.704763	0.323797
		0.704771	0.29919
		0.704778	0.276241
		0.704786	0.254858
		0.704794	0.23495
		0.704801	0.216431
		0.704809	0.199219
		0.704816	0.183235
		0.704824	0.168403
		0.704832	0.154653
		0.704839	0.141916
		0.704847	0.130128
		0.704855	0.119227
		0.704862	0.109154
		0.70487	0.0998556
		0.704878	0.0912786
		0.704885	0.0833737
		0.704893	0.0760945
		0.704901	0.0693971
		0.704908	0.0632402
		0.704916	0.0575849
		0.704924	0.0523948
		0.704931	0.0476355
		0.704939	0.0432749
		0.704946	0.039283
		0.704954	0.0356318
		0.704962	0.0322948
		0.704969	0.0292477
		0.704977	0.0264675
		0.704985	0.023933
		0.704992	0.0216244
		IsoLine	IsoLine

## Sheet: PlotDat56
Source sheet	Sr isotope data	0.7005	0.0917863	0.7023	0	0.7005	0
Plot name	ProbDens48	0.700518	0.102683	0.7025	0	0.706482	0
Plot Type	16	0.700535	0.114775	0.7025	3
1st free col	9	0.700553	0.128183	0.7023	3
Sigma Level	2	0.700571	0.143034	0.7023	0
Absolute Errs	TRUE	0.700588	0.159471	ErrBox	ErrBox
Symbol Type	1	0.700606	0.177644	0.7025	0
Inverse Plot	FALSE	0.700624	0.19772	0.7027	0
Color Plot	TRUE	0.700641	0.219875	0.7027	7
3D plot	FALSE	0.700659	0.244304	0.7025	7
Linear	FALSE	0.700676	0.271214	0.7025	0
Data Range	AT2:AU135	0.700694	0.300829	ErrBox	ErrBox
Filled Symbols	TRUE	0.700712	0.333391	0.7027	0
ConcAge	FALSE	0.700729	0.369159	0.7029	0
ConcSwap	FALSE	0.700747	0.408412	0.7029	12
1st Symbol-row	1	0.700765	0.451448	0.7027	12
		0.700782	0.498588	0.7027	0
		0.7008	0.550174	ErrBox	ErrBox
		0.700818	0.606571	0.7029	0
		0.700835	0.668169	0.7031	0
		0.700853	0.735384	0.7031	14
		0.700871	0.808656	0.7029	14
		0.700888	0.888456	0.7029	0
		0.700906	0.97528	ErrBox	ErrBox
		0.700924	1.06966	0.7031	0
		0.700941	1.17214	0.7033	0
		0.700959	1.28332	0.7033	10
		0.700976	1.40382	0.7031	10
		0.700994	1.53429	0.7031	0
		0.701012	1.67542	ErrBox	ErrBox
		0.701029	1.82793	0.7033	0
		0.701047	1.99256	0.7035	0
		0.701065	2.17012	0.7035	14
		0.701082	2.36143	0.7033	14
		0.7011	2.56734	0.7033	0
		0.701118	2.78876	ErrBox	ErrBox
		0.701135	3.0266	0.7035	0
		0.701153	3.28183	0.7037	0
		0.701171	3.55545	0.7037	8
		0.701188	3.84849	0.7035	8
		0.701206	4.162	0.7035	0
		0.701224	4.49709	ErrBox	ErrBox
		0.701241	4.85486	0.7037	0
		0.701259	5.23646	0.7039	0
		0.701276	5.64308	0.7039	6
		0.701294	6.07589	0.7037	6
		0.701312	6.53613	0.7037	0
		0.701329	7.02501	ErrBox	ErrBox
		0.701347	7.54381	0.7039	0
		0.701365	8.09376	0.7041	0
		0.701382	8.67616	0.7041	5
		0.7014	9.29227	0.7039	5
		0.701418	9.94339	0.7039	0
		0.701435	10.6308	ErrBox	ErrBox
		0.701453	11.3558	0.7041	0
		0.701471	12.1197	0.7043	0
		0.701488	12.9237	0.7043	3
		0.701506	13.7692	0.7041	3
		0.701524	14.6574	0.7041	0
		0.701541	15.5896	ErrBox	ErrBox
		0.701559	16.5671	0.7043	0
		0.701576	17.5914	0.7045	0
		0.701594	18.6636	0.7045	3
		0.701612	19.7852	0.7043	3
		0.701629	20.9577	0.7043	0
		0.701647	22.1827	ErrBox	ErrBox
		0.701665	23.4618	0.7045	0
		0.701682	24.7968	0.7047	0
		0.7017	26.1899	0.7047	1
		0.701718	27.6432	0.7045	1
		0.701735	29.1594	0.7045	0
		0.701753	30.7414	ErrBox	ErrBox
		0.701771	32.3926
		0.701788	34.1168
		0.701806	35.9185
		0.701824	37.8028
		0.701841	39.7756
		0.701859	41.8433
		0.701876	44.0135
		0.701894	46.2946
		0.701912	48.6959
		0.701929	51.2276
		0.701947	53.9008
		0.701965	56.7277
		0.701982	59.7209
		0.702	62.8939
		0.702018	66.2603
		0.702035	69.8342
		0.702053	73.6292
		0.702071	77.6587
		0.702088	81.935
		0.702106	86.4694
		0.702124	91.2712
		0.702141	96.3478
		0.702159	101.704
		0.702176	107.342
		0.702194	113.261
		0.702212	119.457
		0.702229	125.922
		0.702247	132.648
		0.702265	139.62
		0.702282	146.826
		0.7023	154.248
		0.702318	161.87
		0.702335	169.676
		0.702353	177.652
		0.702371	185.785
		0.702388	194.067
		0.702406	202.495
		0.702424	211.069
		0.702441	219.799
		0.702459	228.701
		0.702476	237.795
		0.702494	247.115
		0.702512	256.698
		0.702529	266.589
		0.702547	276.843
		0.702565	287.519
		0.702582	298.681
		0.7026	310.396
		0.702618	322.737
		0.702635	335.771
		0.702653	349.567
		0.702671	364.185
		0.702688	379.678
		0.702706	396.085
		0.702724	413.428
		0.702741	431.71
		0.702759	450.91
		0.702776	470.977
		0.702794	491.834
		0.702812	513.372
		0.702829	535.45
		0.702847	557.897
		0.702865	580.515
		0.702882	603.08
		0.7029	625.352
		0.702918	647.076
		0.702935	667.991
		0.702953	687.839
		0.702971	706.37
		0.702988	723.351
		0.703006	738.573
		0.703024	751.856
		0.703041	763.053
		0.703059	772.058
		0.703076	778.804
		0.703094	783.265
		0.703112	785.458
		0.703129	785.439
		0.703147	783.3
		0.703165	779.166
		0.703182	773.189
		0.7032	765.543
		0.703218	756.417
		0.703235	746.008
		0.703253	734.515
		0.703271	722.131
		0.703288	709.036
		0.703306	695.395
		0.703324	681.349
		0.703341	667.016
		0.703359	652.485
		0.703376	637.822
		0.703394	623.067
		0.703412	608.24
		0.703429	593.346
		0.703447	578.381
		0.703465	563.339
		0.703482	548.22
		0.7035	533.035
		0.703518	517.815
		0.703535	502.609
		0.703553	487.494
		0.703571	472.568
		0.703588	457.95
		0.703606	443.776
		0.703624	430.192
		0.703641	417.343
		0.703659	405.368
		0.703676	394.389
		0.703694	384.501
		0.703712	375.769
		0.703729	368.222
		0.703747	361.846
		0.703765	356.591
		0.703782	352.367
		0.7038	349.053
		0.703818	346.501
		0.703835	344.545
		0.703853	343.01
		0.703871	341.717
		0.703888	340.492
		0.703906	339.174
		0.703924	337.616
		0.703941	335.691
		0.703959	333.293
		0.703976	330.332
		0.703994	326.744
		0.704012	322.477
		0.704029	317.498
		0.704047	311.792
		0.704065	305.354
		0.704082	298.196
		0.7041	290.343
		0.704118	281.832
		0.704135	272.717
		0.704153	263.063
		0.704171	252.949
		0.704188	242.462
		0.704206	231.702
		0.704224	220.773
		0.704241	209.78
		0.704259	198.83
		0.704276	188.024
		0.704294	177.455
		0.704312	167.207
		0.704329	157.348
		0.704347	147.935
		0.704365	139.009
		0.704382	130.595
		0.7044	122.705
		0.704418	115.34
		0.704435	108.487
		0.704453	102.129
		0.704471	96.2377
		0.704488	90.784
		0.704506	85.7347
		0.704524	81.0561
		0.704541	76.7149
		0.704559	72.6791
		0.704576	68.919
		0.704594	65.4074
		0.704612	62.1198
		0.704629	59.0348
		0.704647	56.1332
		0.704665	53.3986
		0.704682	50.8167
		0.7047	48.3752
		0.704718	46.0632
		0.704735	43.8714
		0.704753	41.7915
		0.704771	39.8161
		0.704788	37.9387
		0.704806	36.1532
		0.704824	34.4541
		0.704841	32.8363
		0.704859	31.295
		0.704876	29.8258
		0.704894	28.4245
		0.704912	27.0872
		0.704929	25.8103
		0.704947	24.5904
		0.704965	23.4241
		0.704982	22.3086
		0.705	21.241
		0.705018	20.2188
		0.705035	19.2395
		0.705053	18.301
		0.705071	17.4013
		0.705088	16.5384
		0.705106	15.7108
		0.705124	14.9168
		0.705141	14.155
		0.705159	13.4242
		0.705176	12.7232
		0.705194	12.0508
		0.705212	11.4061
		0.705229	10.7881
		0.705247	10.196
		0.705265	9.62896
		0.705282	9.08625
		0.7053	8.56714
		0.705318	8.07095
		0.705335	7.597
		0.705353	7.14466
		0.705371	6.71331
		0.705388	6.30233
		0.705406	5.91111
		0.705424	5.53906
		0.705441	5.18558
		0.705459	4.85008
		0.705476	4.53197
		0.705494	4.23066
		0.705512	3.94558
		0.705529	3.67613
		0.705547	3.42173
		0.705565	3.18181
		0.705582	2.9558
		0.7056	2.74312
		0.705618	2.54321
		0.705635	2.35552
		0.705653	2.1795
		0.705671	2.01462
		0.705688	1.86034
		0.705706	1.71615
		0.705724	1.58154
		0.705741	1.45602
		0.705759	1.3391
		0.705776	1.23033
		0.705794	1.12925
		0.705812	1.03543
		0.705829	0.948441
		0.705847	0.86788
		0.705865	0.793358
		0.705882	0.724501
		0.7059	0.66095
		0.705918	0.602363
		0.705935	0.548413
		0.705953	0.498791
		0.705971	0.4532
		0.705988	0.411361
		0.706006	0.373007
		0.706024	0.337889
		0.706041	0.305769
		0.706059	0.276423
		0.706076	0.249644
		0.706094	0.225232
		0.706112	0.203004
		0.706129	0.182787
		0.706147	0.164419
		0.706165	0.147749
		0.706182	0.132637
		0.7062	0.118953
		0.706218	0.106574
		0.706235	0.0953897
		0.706253	0.0852946
		0.706271	0.0761927
		0.706288	0.0679953
		0.706306	0.0606202
		0.706324	0.0539923
		0.706341	0.0480421
		0.706359	0.042706
		0.706376	0.0379257
		0.706394	0.0336479
		0.706412	0.0298238
		0.706429	0.0264088
		0.706447	0.0233624
		0.706465	0.0206476
		0.706482	0.0182308
		IsoLine	IsoLine

## Sheet: Sr isotope data
Table S2 Sr isotope data of CPX using LA-MC-ICP-MS
	Sample	88Sr (V)	84Sr/86Sr	2s	87Sr/86Sr	2s			Sample	88Sr (V)	84Sr/86Sr	2s	87Sr/86Sr	2s			Sample	88Sr (V)	84Sr/86Sr	2s	87Sr/86Sr	2s			Sample	88Sr (V)	84Sr/86Sr	2s	87Sr/86Sr	2s			Sample	88Sr (V)	84Sr/86Sr	2s	87Sr/86Sr	2s			Sample	88Sr (V)	84Sr/86Sr	2s	87Sr/86Sr	2s
2017.02.16	JJG1424 01	0.808357	0.0571864	0.000812465	0.704957	0.000164287		2017.02.16	YY09-47 01	0.70287	0.0566683	0.00104369	0.704231	0.000258794		2017.02.16	YY09-04 01	0.658553	0.0556683	0.00145607	0.703185	0.000306077		2017.02.16	YY09-24 01	0.663195	0.0562177	0.00171016	0.703448	0.00031667		2017.02.16	YY12-01 01	0.599499	0.0557669	0.00130851	0.703255	0.00026294		2017.02.16	YY12-02 01	0.151375	0.0546912	0.00275843	0.70312	0.000581743
	JJG1424 02	0.910959	0.0572713	0.000693524	0.705122	0.000153033			YY09-47 02	0.672608	0.0566866	0.00129588	0.703869	0.000257974			YY09-04 02	0.674177	0.0569621	0.00174206	0.703416	0.000304831			YY09-24 02	0.610285	0.0564452	0.00176523	0.703287	0.000289717			YY12-01 02	0.578819	0.0539603	0.00150026	0.703258	0.000314152			YY12-02 02	0.155697	0.0599047	0.00274033	0.702855	0.000564296
	JJG1424 03	0.854762	0.0566103	0.000701418	0.704959	0.00015262			YY09-47 03	0.565895	0.0572568	0.0015689	0.704215	0.000308263			YY09-04 03	0.620165	0.0561273	0.00174547	0.703457	0.000309471			YY09-24 03	0.536046	0.0564767	0.00207438	0.703787	0.000372089			YY12-01 03	0.479235	0.0572532	0.00183935	0.703479	0.000363184			YY12-02 03	0.153824	0.0583313	0.00275755	0.703469	0.000521075
	JJG1424 04	0.897866	0.0565843	0.000778685	0.705122	0.000156937			YY09-47 04	0.70135	0.0557925	0.00111136	0.703877	0.00024004			YY09-04 04	0.600076	0.0573324	0.00184094	0.703427	0.000315829			YY09-24 04	0.665578	0.0545726	0.00175146	0.703213	0.000339125			YY12-01 04	0.571057	0.0557726	0.00163834	0.703109	0.000323627			YY12-02 04	0.156257	0.0581797	0.00243996	0.704051	0.000506526
	JJG1424 05	0.988947	0.0569707	0.000635417	0.705113	0.000138405			YY09-47 05	0.646912	0.0581185	0.00129675	0.704229	0.000279812			YY09-04 05	0.622913	0.0552385	0.0018234	0.703632	0.000381322			YY09-24 05	0.514639	0.0560456	0.00205144	0.703356	0.000367892			YY12-01 05	0.504401	0.0574053	0.00160901	0.703388	0.000336384			YY12-02 05	0.154887	0.055547	0.00281246	0.702839	0.000575784
	JJG1424 06	0.859667	0.0569152	0.000710967	0.705106	0.000154609			YY09-47 06	0.646613	0.0553094	0.00133861	0.703923	0.000327901			YY09-04 06	0.616737	0.0575933	0.00182733	0.70377	0.000372013			YY09-24 06	0.785169	0.0566356	0.00140878	0.703341	0.000258434			YY12-01 06	0.664912	0.0567639	0.00125857	0.703229	0.000234805			YY12-02 06	0.148868	0.0565395	0.00275551	0.70308	0.000546456
	JJG1424 07	0.920352	0.056548	0.000695878	0.705027	0.000158019			YY09-47 07	0.661606	0.0568184	0.00124489	0.704154	0.000247514			YY09-04 07	0.666431	0.0566609	0.00173047	0.703125	0.000275166			YY09-24 07	0.513307	0.0546243	0.00190406	0.703674	0.000383998			YY12-01 07	0.678813	0.0546222	0.00127715	0.703357	0.000255228			YY12-02 07	0.148621	0.0613056	0.00265056	0.703667	0.000577359
	JJG1424 08	0.929755	0.0567783	0.000701295	0.704874	0.000153867			YY09-47 08	0.646365	0.0540174	0.00123064	0.70382	0.000258584			YY09-04 08	0.643528	0.0563196	0.00187923	0.703438	0.000311129			YY09-24 08	0.552588	0.05708	0.00141762	0.703642	0.000320127			YY12-01 08	0.716701	0.057192	0.00114767	0.703332	0.000257566			YY12-02 08	0.180196	0.0525383	0.00260366	0.703193	0.00047816
	JJG1424 09	0.886944	0.0565034	0.000727114	0.704795	0.000150785			YY09-47 09	0.858739	0.055679	0.000893576	0.704006	0.000228102			YY09-04 09	0.615441	0.0565567	0.00229606	0.703133	0.000366456			YY09-24 09	0.529519	0.0555913	0.00143731	0.703542	0.000297398			YY12-01 09	0.688981	0.0539958	0.00124583	0.703143	0.00022464			YY12-02 09	0.194588	0.0537165	0.00207153	0.703092	0.000440874
	JJG1424 10	0.805564	0.0577043	0.000744609	0.70501	0.000159267			YY09-47 10	0.843354	0.0552952	0.000991478	0.703988	0.000219607			YY09-04 10	0.455394	0.0577648	0.00168073	0.703287	0.000427425			YY09-24 10	0.599534	0.0547877	0.0015055	0.703542	0.00030668			YY12-01 10	0.503626	0.057452	0.00164969	0.703217	0.000317654			YY12-02 10	0.165854	0.0526627	0.00272878	0.704136	0.000482956
	JJG1424 11	1.03161	0.0563359	0.000631401	0.704992	0.000127337			YY09-47 11	0.817154	0.054097	0.00113883	0.703912	0.000237288			YY09-04 11	0.429724	0.0568282	0.00196919	0.70352	0.00040494			YY09-24 11	0.585243	0.0560918	0.00155053	0.703676	0.00030562			YY12-01 11	0.331338	0.0570474	0.00261986	0.703996	0.000547499			YY12-02 11	0.171608	0.0522548	0.00251036	0.703177	0.000442302
	JJG1424 12	0.877064	0.0561262	0.000701537	0.70494	0.00013964			YY09-47 12	0.850056	0.0570431	0.000975371	0.704128	0.000197065			YY09-04 12	0.422563	0.0570634	0.00192642	0.703541	0.000417015			YY09-24 12	0.67129	0.0551686	0.00112786	0.70379	0.000240449			YY12-01 12	0.542275	0.0586188	0.00157713	0.703464	0.000322613			YY12-02 12	0.175358	0.0508544	0.00281636	0.703041	0.000483244
	JJG1424 13	0.918854	0.0570849	0.000628596	0.704996	0.000146923			YY09-47 13	0.796471	0.0564261	0.00110974	0.703875	0.000237263			YY09-04 13	0.473354	0.0582886	0.00204348	0.703193	0.000382696			YY09-24 13	0.483674	0.0566982	0.00185425	0.703215	0.000383696			YY12-01 13	0.817795	0.0556308	0.000970074	0.703195	0.000235142			YY12-02 13	0.164737	0.049189	0.00275332	0.703137	0.000501917
	JJG1424 14	0.861386	0.0572696	0.000759528	0.704904	0.000134325			YY09-47 14	0.92967	0.0571175	0.000831184	0.704039	0.000190568			YY09-04 14	0.463265	0.0567309	0.00185116	0.703163	0.000370449			YY09-24 14	0.45676	0.0546686	0.00197476	0.703569	0.000403411			YY12-01 14	0.483494	0.0532788	0.00160608	0.703435	0.000384886			YY12-02 14	0.181651	0.0486741	0.00251333	0.702929	0.000466573
	JJG1424 15	0.983862	0.0569696	0.000590865	0.704964	0.000149997			YY09-47 15	0.956895	0.0558756	0.000943273	0.704002	0.000183543			Mean	0.568737	0.0567954		0.703378				YY09-24 15	0.589968	0.0550254	0.00151165	0.70365	0.000304651			YY12-01 15	0.651039	0.0572175	0.00131801	0.703636	0.000276085			YY12-02 15	0.14839	0.0517389	0.00292976	0.702772	0.000539577
	JJG1424 16	0.998249	0.0572852	0.000643994	0.705189	0.000147284			YY09-47 16	0.911721	0.0563845	0.000948861	0.704002	0.000206449			2SD	0.191456	0.00163059		0.000403037				YY09-24 16	0.467883	0.0525626	0.00174384	0.70302	0.000335679			YY12-01 16	0.623047	0.0556481	0.00128781	0.703196	0.000280168			YY12-02 16	0.168765	0.0511083	0.00261629	0.703344	0.000507725
	JJG1424 17	0.919276	0.0572804	0.000623843	0.70514	0.000139268			YY09-47 17	0.831361	0.0562139	0.00102673	0.704199	0.000210959			2RSD(%)	0.336633	0.02871		0.000573003				YY09-24 17	0.540653	0.05567	0.00163971	0.70333	0.000350218			YY12-01 17	0.462265	0.0542765	0.00167164	0.703698	0.000382415			YY12-02 17	0.17071	0.0451213	0.0027957	0.702738	0.000469315
	JJG1424 18	0.80274	0.0580871	0.000808345	0.704947	0.000189409			YY09-47 18	0.87032	0.0541625	0.00103006	0.70376	0.000219746											Mean	0.574431	0.0555507		0.703475				YY12-01 18	0.557073	0.0557515	0.00157559	0.703354	0.000305135			Mean	0.164199	0.0536681		0.703214
	Mean	0.903123	0.0569728		0.705009				YY09-47 19	0.922869	0.0540665	0.000924261	0.704171	0.000201879											2SD	0.171834	0.00223689		0.00044329				YY12-01 19	0.595867	0.0564799	0.00151725	0.703858	0.000313214			2SD	0.0271636	0.00855393		0.00081997
	2SD	0.134192	0.00097634		0.000209556				YY09-47 20	0.884535	0.0564278	0.00102982	0.704165	0.000225701											2RSD(%)	0.299138	0.0402675		0.000630143				YY12-01 20	0.467958	0.0546277	0.00207376	0.702989	0.000379092			2RSD(%)	0.165431	0.159386		0.00116603
	2RSD(%)	0.148587	0.0171369		0.000297239				Mean	0.785868	0.0559728		0.704028																				Mean	0.57591	0.0559381		0.703379
									2SD	0.23671	0.00235474		0.000299437																				2SD	0.221276	0.00290232		0.000508266
									2RSD(%)	0.301209	0.0420693		0.00042532																				2RSD(%)	0.38422	0.0518845		0.000722606
2017.05.06	JJG1424 01	0.927684	0.0570262	0.000676465	0.705117	0.000146522		2017.05.06	YY09-47 01	0.860157	0.056281	0.000980932	0.704161	0.000223309		2017.05.06	YY09-04 01	0.45452	0.0548729	0.00189759	0.703002	0.000392303		2017.05.06	YY09-24 01	0.49528	0.0539429	0.00170341	0.70348	0.000329389		2017.05.06	YY12-01 01	0.757758	0.0557082	0.00106472	0.703304	0.00022554		2017.05.06	YY12-02 01	0.172615	0.0522364	0.00259127	0.704045	0.000515563
	JJG1424 02	1.1481	0.0566964	0.000553665	0.705012	0.000123145			YY09-47 02	0.836706	0.0543861	0.000998691	0.70406	0.00022882			YY09-04 02	0.459242	0.0567215	0.00163986	0.703169	0.000333038			YY09-24 02	0.521868	0.0553252	0.0016161	0.70319	0.000329782			YY12-01 02	0.6798	0.0558307	0.00131472	0.703461	0.000257605			YY12-02 02	0.169341	0.0550594	0.00235918	0.704339	0.000539312
	JJG1424 03	1.06077	0.056191	0.000515281	0.705051	0.000119923			YY09-47 03	0.826964	0.0559486	0.00110688	0.703926	0.000236203			YY09-04 03	0.433436	0.0558533	0.00187493	0.703137	0.000376409			YY09-24 03	0.439965	0.0544158	0.00176475	0.70321	0.000363303			YY12-01 03	0.606818	0.0555514	0.00135908	0.70337	0.000276908			YY12-02 03	0.159729	0.051452	0.0025962	0.703336	0.000498787
	JJG1424 04	0.745041	0.0569436	0.000764645	0.704758	0.000194647			YY09-47 04	0.836951	0.0562461	0.000993081	0.704029	0.000239146			YY09-04 04	0.423294	0.0564975	0.00201067	0.703066	0.000380642			YY09-24 04	0.430724	0.0559014	0.001801	0.703057	0.000395502			YY12-01 04	0.63544	0.0572747	0.00149917	0.703678	0.000300616			YY12-02 04	0.161926	0.0484611	0.00268276	0.703302	0.000459286
	JJG1424 05	0.634436	0.0578752	0.000963408	0.704954	0.00021014			YY09-47 05	0.886819	0.0554836	0.00102183	0.703795	0.000206194			YY09-04 05	0.416154	0.0545948	0.00194101	0.703208	0.000425522			YY09-24 05	0.375443	0.0569245	0.00216462	0.7032	0.000462985			YY12-01 05	0.618754	0.0558258	0.00126545	0.703318	0.000286989			YY12-02 05	0.170318	0.0546115	0.00523439	0.703498	0.000976412
	JJG1424 06	0.847847	0.056859	0.000658181	0.705182	0.000154581			YY09-47 06	0.90848	0.0539803	0.00100117	0.704147	0.000238267			YY09-04 06	0.588134	0.0534282	0.00156943	0.703265	0.000308428			YY09-24 06	0.586735	0.053137	0.0013058	0.703249	0.000284455			YY12-01 06	0.550256	0.0585842	0.00140608	0.703764	0.000308042			YY12-02 06	0.170476	0.0479339	0.00513697	0.702879	0.000904749
	JJG1424 07	0.860679	0.0565429	0.000700562	0.704927	0.000157507			YY09-47 07	0.965108	0.0543893	0.00104027	0.7039	0.000234808			YY09-04 07	0.568844	0.0553446	0.00148411	0.703367	0.000313784			YY09-24 07	0.573105	0.0558728	0.00146248	0.703663	0.000287249			YY12-01 07	0.760582	0.0547859	0.00104589	0.703307	0.000219447			YY12-02 07	0.160591	0.0486652	0.00460623	0.703954	0.00103904
	JJG1424 08	0.846806	0.0579967	0.000826005	0.704901	0.000144615			YY09-47 08	1.00319	0.0545156	0.00117725	0.704078	0.000210259			YY09-04 08	0.665047	0.0552703	0.00133275	0.703115	0.000280071			YY09-24 08	0.643485	0.0557423	0.00131305	0.703476	0.000304452			YY12-01 08	0.739388	0.0562659	0.000962865	0.703166	0.000212625			YY12-02 08	0.159969	0.0473807	0.00494118	0.703776	0.000963558
	JJG1424 09	0.906657	0.0576341	0.000649434	0.704971	0.000141635			YY09-47 09	0.92348	0.0548825	0.00119219	0.703937	0.000202093			YY09-04 09	0.550952	0.0568484	0.0016848	0.703481	0.000324838			YY09-24 09	0.523001	0.0551301	0.0014223	0.703498	0.000338475			YY12-01 09	0.560775	0.0575391	0.0014009	0.703556	0.000295841			YY12-02 09	0.157855	0.0475595	0.00573549	0.703388	0.00116989
	JJG1424 10	0.959343	0.0566081	0.000646238	0.705177	0.000134997			YY09-47 10	0.418389	0.0559998	0.00181126	0.703803	0.000289744			YY09-04 10	0.570608	0.0555782	0.00154135	0.703317	0.000301126			YY09-24 10	0.560805	0.0562696	0.00149826	0.703253	0.000288138			YY12-01 10	0.634158	0.056696	0.00133379	0.703165	0.000317396			YY12-02 10	0.155737	0.0524067	0.00512158	0.703874	0.00117861
	JJG1424 11	0.835379	0.0571847	0.000821039	0.704932	0.000177279			YY09-47 11	0.428079	0.0556432	0.00203846	0.704021	0.000363583			YY09-04 11	0.593745	0.0553603	0.00145451	0.703267	0.000299299			YY09-24 11	0.560427	0.0535669	0.00138632	0.703478	0.000302249			YY12-01 11	0.744265	0.0544851	0.00112246	0.703377	0.000224457			YY12-02 11	0.143087	0.0454645	0.00650215	0.70379	0.00120487
	JJG1424 12	0.893501	0.0564587	0.0006872	0.704731	0.000149316			YY09-47 12	0.460411	0.0568277	0.0016661	0.703859	0.000337857			YY09-04 12	0.58606	0.0553158	0.00154461	0.70311	0.00030559			YY09-24 12	0.616421	0.0565806	0.00161104	0.703646	0.000277517			YY12-01 12	0.677121	0.0551334	0.00124059	0.703246	0.00025606			YY12-02 12	0.146205	0.0460258	0.00593735	0.703625	0.00106925
	JJG1424 13	0.834595	0.0553335	0.000704929	0.704752	0.000167724			YY09-47 13	0.524877	0.0565658	0.00153837	0.70415	0.000280013			YY09-04 13	0.591594	0.0570596	0.00132326	0.703626	0.000311176			YY09-24 13	0.573817	0.0544051	0.00142803	0.703014	0.000332239			YY12-01 13	0.499413	0.057051	0.00174149	0.703398	0.000366799			YY12-02 13	0.15392	0.0540793	0.00529253	0.704529	0.00100019
	JJG1424 14	0.942213	0.0562981	0.000620892	0.704764	0.000145991			YY09-47 14	0.531265	0.0552617	0.00150331	0.703888	0.000256362			YY09-04 14	0.623056	0.0545133	0.00129092	0.703048	0.000303022			YY09-24 14	0.427363	0.056299	0.00208669	0.703445	0.000449496			YY12-01 14	0.532752	0.056191	0.00154877	0.703023	0.000344094			YY12-02 14	0.143778	0.0484234	0.00674685	0.703513	0.00127699
	JJG1424 15	0.933505	0.0567082	0.000654719	0.705171	0.000144922			YY09-47 15	0.523202	0.0562653	0.00142833	0.704152	0.000268959			YY09-04 15	0.625965	0.0553071	0.00131227	0.703031	0.000306488			YY09-24 15	0.503448	0.0555727	0.00184668	0.703177	0.000343977			YY12-01 15	0.533152	0.0590319	0.00152752	0.704018	0.000292356			YY12-02 15	0.147333	0.046406	0.00599506	0.702601	0.0012238
	JJG1424 16	0.838053	0.056296	0.000771325	0.704892	0.000167635			YY09-47 16	0.562942	0.0559687	0.00141533	0.704146	0.000241624			Mean	0.543377	0.0555044		0.703214				YY09-24 16	0.464731	0.0551879	0.00170108	0.703375	0.000393254			Mean	0.635362	0.056397		0.70341				YY12-02 16	0.148428	0.052972	0.00658065	0.704383	0.00113572
	JJG1424 17	0.835188	0.0570271	0.000719617	0.704735	0.000159789			YY09-47 17	0.541562	0.0563761	0.00133602	0.704008	0.000253937			2SD	0.165421	0.00196501		0.00035336				YY09-24 17	0.529351	0.053916	0.00168203	0.703123	0.000371646			2SD	0.177617	0.002622		0.000512646				YY12-02 17	0.153448	0.0420391	0.00572811	0.702581	0.00104779
	JJG1424 18	0.762021	0.0568145	0.000765985	0.70476	0.000167452			YY09-47 18	0.548027	0.05628	0.00152426	0.704225	0.000257738			2RSD(%)	0.304432	0.0354028		0.000502493				Mean	0.519175	0.0551876		0.703326				2RSD(%)	0.279552	0.0464918		0.000728802				Mean	0.157339	0.049481		0.703613
	JJG1424 19	0.648133	0.0570494	0.000888026	0.704876	0.000215815			YY09-47 19	0.561133	0.0569599	0.00145296	0.703956	0.00027576											2SD	0.146541	0.00223753		0.000395073												2SD	0.0192539	0.00736609		0.00114703
	Mean	0.866313	0.0568181		0.70493				YY09-47 20	0.58061	0.0566273	0.0013198	0.703953	0.000230955											2RSD(%)	0.282258	0.040544		0.000561721												2RSD(%)	0.122373	0.148867		0.0016302
	2SD	0.24663	0.0012366		0.000313421				Mean	0.686417	0.0557444		0.70401
	2RSD(%)	0.284689	0.0217642		0.000444613				2SD	0.401996	0.00178394		0.000255901
									2RSD(%)	0.585644	0.0320022		0.000363491
2019.03.28	JJG1424 01	0.784821	0.0563911	0.00082873	0.704873	0.000150288		2019.03.28	YY09-47 01	0.989159	0.0548409	0.00082119	0.704006	0.000176061		2019.03.28	YY09-04 01	0.635094	0.0543323	0.00148119	0.703233	0.000246834		2019.03.28	YY09-24 01	0.49803	0.0578503	0.00122095	0.703704	0.000291621		2019.03.28	YY12-01	0.569707	0.0533865	0.00188508	0.703473	0.000339184		2019.03.28	YY12-02 01	0.11984	0.0588673	0.00625667	0.702595	0.00101261
	JJG1424 02	1.00351	0.0567316	0.000540938	0.70496	0.000141559			YY09-47 02	0.957655	0.0542489	0.000653532	0.703989	0.000137699			YY09-04 02	0.611475	0.054046	0.00156441	0.702951	0.000314416			YY09-24 02	0.580091	0.0605078	0.00122954	0.703604	0.000224075			YY12-02	0.668228	0.0549352	0.0015613	0.703374	0.000291963			YY12-02 02	0.130107	0.0567512	0.00574333	0.703572	0.00106653
	JJG1424 03	1.02661	0.0579234	0.000539956	0.705084	0.000140465			YY09-47 03	0.992042	0.0545045	0.00053457	0.704118	0.000132451			YY09-04 03	0.585305	0.0571132	0.00140445	0.70324	0.000280606			YY09-24 03	0.621628	0.0560136	0.00100695	0.703757	0.000197294			YY12-03	0.660034	0.055852	0.00151811	0.703736	0.000319171			YY12-02 03	0.123817	0.0501961	0.00654789	0.702874	0.00123606
	JJG1424 04	0.985403	0.0572451	0.000687795	0.704972	0.000140011			YY09-47 04	0.897718	0.0545574	0.000759174	0.703954	0.000143675			YY09-04 04	0.596657	0.0546935	0.00155299	0.703086	0.000293362			YY09-24 04	0.889465	0.0569361	0.000646089	0.703772	0.000151632			YY12-04	0.739261	0.0542364	0.00160601	0.703528	0.000287925			YY12-02 04	0.123111	0.0550883	0.00565752	0.702339	0.00107733
	JJG1424 05	1.03289	0.0569281	0.00063111	0.705153	0.00013804			YY09-47 05	0.851407	0.054517	0.000680665	0.704034	0.000156807			YY09-04 05	0.592669	0.0541006	0.00140482	0.702947	0.000325376			YY09-24 05	0.453946	0.0532731	0.00142932	0.703272	0.000270027			YY12-05	0.648461	0.0544462	0.00168303	0.703626	0.000320023			YY12-02 05	0.121789	0.0550707	0.00612289	0.703168	0.00102399
	JJG1424 06	0.890407	0.0573248	0.000721524	0.704936	0.000146731			YY09-47 06	1.01049	0.0549529	0.000576697	0.703931	0.000139614			YY09-04 06	0.572635	0.0553149	0.00141155	0.703012	0.000315863			YY09-24 06	0.532545	0.0541635	0.00133518	0.703276	0.000241173			YY12-06	0.281745	0.0544157	0.00285852	0.703303	0.000495084			YY12-02 06	0.12077	0.0505576	0.00631439	0.702591	0.00102918
	JJG1424 07	1.08174	0.056568	0.00055975	0.705041	0.000116621			YY09-47 07	1.06907	0.0551442	0.000578618	0.704002	0.000132434			YY09-04 07	0.646595	0.0545036	0.00129649	0.703354	0.000264713			YY09-24 07	0.266879	0.0569308	0.00211353	0.703257	0.000449309			YY12-07	0.341629	0.0569495	0.00227117	0.703624	0.000399795			YY12-02 07	0.119548	0.0539512	0.00648592	0.703051	0.00113483
	JJG1424 08	0.980362	0.0563988	0.000611268	0.704875	0.000115977			YY09-47 08	0.985571	0.0552169	0.000621229	0.704009	0.000129717			YY09-04 08	0.630689	0.0550952	0.00129957	0.703133	0.000251928			YY09-24 08	0.475763	0.0552248	0.00118641	0.703535	0.000245581			YY12-08	0.331381	0.0543955	0.0020552	0.703495	0.000395056			YY12-02 08	0.113233	0.0558	0.00672259	0.702781	0.0011814
	JJG1424 09	0.950663	0.0565956	0.000629232	0.704827	0.000138801			YY09-47 09	0.997435	0.0550384	0.00063892	0.703928	0.00013887			YY09-04 09	0.617882	0.0558806	0.0014574	0.703542	0.000313261			YY09-24 09	0.568635	0.0557903	0.00120473	0.703488	0.000265397			YY12-09	0.318273	0.0572297	0.00258698	0.703582	0.000430454			YY12-02 09	0.109337	0.0586135	0.00671141	0.702787	0.00117065
	JJG1424 10	0.938162	0.0568108	0.00068181	0.705011	0.000137517			YY09-47 10	1.0386	0.0543489	0.000567248	0.704035	0.000132421			YY09-04 10	0.516711	0.0562076	0.00162351	0.703419	0.00033474			YY09-24 10	0.631608	0.0554677	0.000966997	0.703539	0.00022053			YY12-10	0.342188	0.056558	0.00214317	0.703203	0.000410751			YY12-02 10	0.112982	0.048831	0.00708448	0.702824	0.0011283
	JJG1424 11	1.39962	0.0573784	0.000404611	0.704824	9.99954e-05			YY09-47 11	0.920964	0.0545614	0.00071431	0.703934	0.000164354			YY09-04 11	0.629888	0.0540119	0.00124944	0.703286	0.00027934			YY09-24 11	0.393489	0.0541519	0.00173309	0.70342	0.000399234			YY12-11	0.328975	0.0586396	0.00183897	0.703431	0.00040866			YY12-02 11	0.116254	0.0508726	0.00563246	0.703416	0.000966071
	JJG1424 12	1.4359	0.0571861	0.000423754	0.70491	0.00011292			YY09-47 12	0.896821	0.0560038	0.000714279	0.704027	0.00014762			YY09-04 12	0.594199	0.057198	0.00139699	0.703575	0.00026679			YY09-24 12	0.441742	0.0542254	0.00140839	0.703663	0.000321146			YY12-12	0.391206	0.0543255	0.00210527	0.703367	0.000351184			YY12-02 12	0.110963	0.0599001	0.00664463	0.70261	0.00116479
	JJG1424 13	1.46193	0.0562698	0.000416976	0.704878	0.000103889			YY09-47 13	0.82556	0.0558534	0.000738158	0.704105	0.000155269			YY09-04 13	0.516943	0.0533838	0.00171718	0.703321	0.000392232			YY09-24 13	0.58559	0.0566842	0.00102725	0.703527	0.000212267			YY12-13	0.227359	0.0588572	0.00331099	0.70347	0.000638326			YY12-02 13	0.115028	0.0544706	0.00556093	0.70251	0.00109917
	JJG1424 14	0.992011	0.0574534	0.000614106	0.704899	0.000133266			YY09-47 14	1.00031	0.0555801	0.000652964	0.704184	0.000158133			Mean	0.595903	0.0550678		0.703238				YY09-24 14	0.644067	0.0554393	0.000954727	0.703287	0.00018093			YY12-14	0.221445	0.0546645	0.00341562	0.703478	0.000582706			YY12-02 14	0.119864	0.0583379	0.00656627	0.704394	0.00106367
	JJG1424 15	0.997546	0.0562447	0.000572076	0.705001	0.000121687			YY09-47 15	0.988988	0.0555502	0.000624098	0.703901	0.000134268			2SD	0.0824012	0.00242711		0.000413909				YY09-24 15	0.83938	0.0552881	0.000705425	0.703505	0.000161964			YY12-15	0.312724	0.0568925	0.00250239	0.703399	0.000419578			YY12-02 15	0.139008	0.0542331	0.00602429	0.702708	0.00104268
	JJG1424 16	0.868262	0.0568298	0.000727457	0.70487	0.000165964			YY09-47 16	1.04527	0.0556638	0.000570338	0.704132	0.000129822			2RSD(%)	0.13828	0.044075		0.000588575				YY09-24 16	0.61172	0.0561663	0.00104842	0.703495	0.000190354			YY12-16	0.320265	0.0555873	0.00242152	0.703263	0.000458595			Mean	0.11971	0.0547694		0.702948
	JJG1424 17	0.972237	0.0563045	0.000648034	0.705036	0.000140673			YY09-47 17	1.11998	0.0563548	0.000513153	0.704068	0.000121118											YY09-24 17	0.715628	0.0571484	0.000876723	0.703716	0.000168531			YY12-17	0.320265	0.056008	0.00169193	0.703414	0.000334307			2SD	0.0153031	0.00688602		0.00104468
	Mean	1.04718	0.0568579		0.70495				YY09-47 18	1.28378	0.054888	0.000480288	0.703999	0.000103462											YY09-24 18	0.557866	0.0554801	0.00102197	0.70355	0.000238708			Mean	0.413126	0.0557282		0.703457				2RSD(%)	0.127835	0.125727		0.00148614
	2SD	0.392774	0.000983603		0.000187182				YY09-47 19	1.09832	0.0557931	0.000602791	0.704194	0.00014393											YY09-24 19	0.338533	0.0566793	0.00201929	0.703549	0.000425186			2SD	0.339679	0.00319175		0.000275689
	2RSD(%)	0.375078	0.0172993		0.000265525				YY09-47 20	1.1198	0.0558654	0.000555169	0.703881	0.000139826											YY09-24 20	0.921519	0.06027	0.000689131	0.703311	0.000174442			2RSD(%)	0.822217	0.0572736		0.000391906
									YY09-47 21	1.87224	0.0555424	0.000574355	0.704095	0.000119545											YY09-24 21	0.712236	0.0605424	0.000841318	0.703706	0.000190172
									YY09-47 22	1.27584	0.0551878	0.000485593	0.703931	0.000114359											YY09-24 22	1.06311	0.0598269	0.000638344	0.70376	0.000153206
									YY09-47 23	1.28137	0.0548951	0.000495374	0.704066	0.000109844											YY09-24 23	1.18454	0.0587607	0.000559781	0.703548	0.000131634
									YY09-47 24	1.34211	0.0556426	0.000478022	0.704205	0.000113422											Mean	0.631652	0.0566444		0.703532
									YY09-47 25	1.28381	0.0557788	0.000486592	0.704183	0.000110018											2SD	0.449078	0.00423706		0.000333291
									YY09-47 26	0.975928	0.0582439	0.000652556	0.704138	0.000138303											2RSD(%)	0.710958	0.074801		0.000473739
									YY09-47 27	1.03081	0.0573293	0.000521205	0.704024	0.000124555
									YY09-47 28	1.07939	0.0583207	0.000584297	0.703855	0.000128668
									Mean（n=28）	1.07966	0.0555152		0.704033
									2SD	0.413359	0.00206912		0.000198605
									2RSD(%)	0.382861	0.0372712		0.000282096
2019.07.06	JJG1424 01	1.30925	0.0564983	0.000449092	0.704793	0.000103836		2019.07.06	YY09-47 01	1.26855	0.0555198	0.000423659	0.703956	0.000104513		2019.07.06	YY09-04 01	0.623776	0.0600201	0.000993236	0.703682	0.000215453		2019.07.06	YY09-24 01	0.970116	0.055385	0.000576034	0.703364	0.000156789		2019.07.06	YY12-01 01	0.981501	0.0567373	0.000625739	0.703461	0.000139642		2019.07.06	YY12-02 01	0.284	0.0519121	0.00212119	0.702436	0.000446818
	JJG1424 02	1.27528	0.0573454	0.000439541	0.704958	0.000101954			YY09-47 02	1.2706	0.0560471	0.000423133	0.703978	0.000110969			YY09-04 02	0.610028	0.0598245	0.00106469	0.703608	0.000224439			YY09-24 02	0.813491	0.0576342	0.000752796	0.703619	0.000175343			YY12-01 02	1.09513	0.0563507	0.000505043	0.703621	0.000142813			YY12-02 02	0.258336	0.0523868	0.00227412	0.702556	0.000477118
	JJG1424 03	1.28753	0.0570547	0.000421251	0.705039	0.000129122			YY09-47 03	1.29503	0.0557983	0.000498698	0.703987	9.87869e-05			YY09-04 03	0.619412	0.0590193	0.00102793	0.703246	0.000196994			YY09-24 03	0.849862	0.0576009	0.00073084	0.703631	0.00015309			YY12-01 03	1.01051	0.057495	0.000611201	0.70364	0.000150717			YY12-02 03	0.341816	0.0552556	0.00190006	0.702972	0.000348308
	JJG1424 04	1.24435	0.0575932	0.000485659	0.70506	0.00011626			YY09-47 04	1.33121	0.0561516	0.000432117	0.704074	9.61407e-05			YY09-04 04	1.12091	0.0578947	0.00055019	0.7031	0.00015499			YY09-24 04	0.752261	0.0565403	0.000752734	0.703635	0.000170538			YY12-01 04	0.778807	0.0582214	0.00085791	0.70389	0.000166405			YY12-02 04	0.356556	0.0515977	0.00174252	0.703027	0.00032279
	JJG1424 05	1.32495	0.0572642	0.000470385	0.705129	0.00010512			YY09-47 05	1.31217	0.0561936	0.0004616	0.70415	0.000114148			YY09-04 05	1.03766	0.0591663	0.000672508	0.703461	0.000146376			YY09-24 05	0.855442	0.0567133	0.000692575	0.703433	0.00015068			YY12-01 05	1.03056	0.0576038	0.000495309	0.703625	0.000140687			YY12-02 05	0.353512	0.0526954	0.00179893	0.702928	0.000398027
	JJG1424 06	1.41672	0.0568402	0.000402803	0.705165	7.89932e-05			YY09-47 06	1.38564	0.0561192	0.000499028	0.70407	0.000119632			YY09-04 06	1.18781	0.0583432	0.000473638	0.703287	0.00011433			YY09-24 06	0.849433	0.057674	0.000762214	0.703803	0.000161565			YY12-01 06	1.09846	0.0575689	0.000581647	0.703371	0.000141095			YY12-02 06	0.372964	0.0518908	0.00152328	0.703314	0.000302169
	JJG1424 07	1.38455	0.0578801	0.000446914	0.705267	9.3605e-05			YY09-47 07	1.36858	0.0563921	0.000450324	0.704187	8.91598e-05			YY09-04 07	1.21215	0.0581522	0.000515408	0.703407	0.000115312			YY09-24 07	0.650608	0.0561744	0.00103596	0.703637	0.000214662			YY12-01 07	1.02145	0.0578305	0.000571595	0.7036	0.000126319			YY12-02 07	0.373421	0.0570709	0.00173557	0.703501	0.000316066
	JJG1424 08	1.44877	0.0575775	0.00044627	0.705204	9.69657e-05			YY09-47 08	1.22857	0.0577259	0.000504659	0.704126	0.000113206			YY09-04 08	1.25178	0.0590443	0.000509454	0.703687	0.000114399			YY09-24 08	0.516954	0.0561476	0.00121213	0.703885	0.000230533			YY12-01 08	0.796068	0.0583758	0.000687918	0.703842	0.000143763			YY12-02 08	0.385147	0.0563484	0.00142312	0.703869	0.000302
	JJG1424 09	1.41324	0.0580474	0.000451328	0.705179	9.81778e-05			YY09-47 09	1.32145	0.0562658	0.000408549	0.704066	0.000111624			YY09-04 09	1.23762	0.058755	0.000443617	0.703435	0.000118188			YY09-24 09	0.582351	0.0567031	0.000955996	0.703462	0.000220121			YY12-01 09	0.661762	0.0585504	0.000808336	0.70392	0.000170597			YY12-02 09	0.346107	0.0533314	0.00185148	0.703433	0.000359025
	JJG1424 10	1.2228	0.0576655	0.000478346	0.70515	0.000130547			YY09-47 10	1.32545	0.0570912	0.000519623	0.70413	0.000110721			YY09-04 10	1.1851	0.058268	0.000564934	0.703775	0.000113031			YY09-24 10	0.626339	0.0568132	0.00104248	0.703639	0.000221256			YY12-01 10	0.635822	0.0585905	0.000952177	0.703684	0.000202769			YY12-02 10	0.342458	0.0535338	0.00178354	0.703043	0.000376366
	JJG1424 11	1.33629	0.0572865	0.000479689	0.705272	9.47402e-05			YY09-47 11	1.3216	0.0559938	0.000440665	0.704021	0.000116726			YY09-04 11	1.19947	0.0589363	0.000509874	0.703652	0.000108673			YY09-24 11	0.675239	0.05682	0.000949142	0.703444	0.000202663			YY12-01 11	0.963892	0.0582171	0.000636186	0.703693	0.000166606			YY12-02 11	0.378148	0.0571758	0.00139726	0.703513	0.000290614
	JJG1424 12	1.36927	0.0575006	0.000443222	0.70524	0.000106207			YY09-47 12	1.33676	0.0559863	0.000443591	0.704092	9.99849e-05			YY09-04 12	0.890772	0.056612	0.00112891	0.703522	0.000265868			YY09-24 12	0.609668	0.0574823	0.00106605	0.703651	0.00022089			YY12-01 12	0.933307	0.0580696	0.000659127	0.703811	0.000141572			YY12-02 12	0.373164	0.0553376	0.00168169	0.703886	0.000293954
	JJG1424 13	1.20055	0.0574835	0.000494249	0.704759	0.000100852			YY09-47 13	1.34015	0.0564378	0.000453303	0.703971	9.51295e-05			YY09-04 13	0.831377	0.0563877	0.00138219	0.703361	0.000264597			YY09-24 13	0.576261	0.057462	0.000991898	0.70366	0.000235699			YY12-01 13	0.968175	0.0572768	0.00059062	0.703629	0.000136202			YY12-02 13	0.272762	0.0537224	0.00194776	0.703761	0.000440566
	JJG1424 14	1.20372	0.0575095	0.000537565	0.704861	0.000123207			YY09-47 14	1.31614	0.0565648	0.000478977	0.704094	0.000114694			YY09-04 14	0.888201	0.0578696	0.00123184	0.703233	0.000228928			YY09-24 14	0.586442	0.0571869	0.000981474	0.703478	0.000213421			YY12-01 14	0.922984	0.0577159	0.000654738	0.703783	0.000122829			YY12-02 14	0.291607	0.0524836	0.00198443	0.703366	0.000406736
	JJG1424 15	1.21655	0.0579608	0.000470515	0.704931	0.000112759			YY09-47 15	1.47062	0.056747	0.000436899	0.703982	0.000104716			YY09-04 15	0.898004	0.0563746	0.0013671	0.703273	0.00026017			YY09-24 15	0.868846	0.0575327	0.000775933	0.703638	0.000176373			YY12-01 15	1.07241	0.0579371	0.000525927	0.703717	0.000123434			YY12-02 15	0.339682	0.0546595	0.00146396	0.704043	0.000348526
	JJG1424 16	0.983619	0.0577376	0.000702277	0.704999	0.000163546			YY09-47 16	1.44391	0.0564764	0.000353354	0.704115	7.5083e-05			YY09-04 16	0.851419	0.0573326	0.00121063	0.703464	0.000268806			YY09-24 16	0.909654	0.0572347	0.000715771	0.703669	0.000169639			YY12-01 16	1.03932	0.0575473	0.000595443	0.703715	0.000148208			YY12-02 16	0.344566	0.054404	0.00178569	0.703493	0.000391197
	JJG1424 17	1.32097	0.0576703	0.000513647	0.704832	0.000105434			YY09-47 17	1.40814	0.056336	0.000440977	0.704078	0.00010142			YY09-04 17	1.08399	0.0590346	0.000976169	0.70342	0.000190952			YY09-24 17	0.847591	0.0565456	0.000746975	0.70358	0.000156983			YY12-01 17	0.9359	0.0580079	0.00062464	0.70369	0.000141663			Mean	0.33839	0.0539879		0.703321
	JJG1424 18	1.43837	0.0579242	0.000417167	0.705253	0.000100185			YY09-47 18	1.41163	0.0570915	0.00043062	0.703985	9.3962e-05			YY09-04 18	1.12441	0.0558173	0.000928352	0.703304	0.000188555			YY09-24 18	0.855231	0.0564233	0.000704926	0.703528	0.000151418			YY12-01 18	1.14718	0.0581203	0.000502136	0.703729	0.000132286			2SD	0.0799122	0.00368483		0.000931918
	Mean	1.29982	0.0574911		0.705061				YY09-47 19	1.3573	0.0562446	0.000453726	0.70409	0.000107938			YY09-04 19	1.03871	0.0581452	0.00108822	0.703813	0.00021983			YY09-24 19	0.904325	0.0565573	0.000594443	0.7035	0.000137907			Mean	0.949624	0.0577898		0.70369				2RSD(%)	0.236154	0.068253		0.00132502
	2SD	0.226577	0.000800759		0.000343367				YY09-47 20	1.35131	0.056081	0.000419647	0.704048	0.000103092			YY09-04 20	1.03822	0.0578087	0.00103723	0.703412	0.000194922			YY09-24 20	0.888728	0.0573242	0.000653062	0.703488	0.0001776			2SD	0.290116	0.00117491		0.000274335
	2RSD(%)	0.174314	0.0139284		0.000487004				YY09-47 21	1.36363	0.0566421	0.000460076	0.704026	0.000113055			YY09-04 21	1.01943	0.0565193	0.00140632	0.703259	0.000233474			Mean	0.759442	0.0568977		0.703587				2RSD(%)	0.305506	0.0203307		0.000389852
									Mean	1.34421	0.0563765		0.704058				YY09-04 22	0.9594	0.0581354	0.0012603	0.703466	0.000272083			2SD	0.280886	0.00122551		0.000254255
									2SD	0.116474	0.000984329		0.000130593				Mean	0.995894	0.0580664		0.703449				2RSD(%)	0.369858	0.0215388		0.000361369
									2RSD(%)	0.0866487	0.0174599		0.000185486				2SD	0.400283	0.0023179		0.00037988
																	2RSD(%)	0.401933	0.0399182		0.000540026
2019.05.28	JJG1424 01	3.82902	0.0584716	4.39117e-05	0.704746	5.43518e-05		2019.05.28	YY09-47 01	1.96386	0.0571373	6.32982e-05	0.704027	8.48061e-05		2019.05.28	YY09-04 01	1.5093	0.0574138	8.02917e-05	0.703285	0.000127147		2019.05.28	YY09-24 01	1.37974	0.0570555	9.2697e-05	0.703564	0.000134408		2019.05.28	YY12-01 01	1.11066	0.0585226	0.000110706	0.70347	0.000142928		2019.05.28	YY12-02 01	0.425361	0.0617377	0.000321087	0.703217	0.000407269
	JJG1424 02	3.97851	0.0581094	4.19701e-05	0.704843	6.06104e-05			YY09-47 02	1.88012	0.0572244	6.04819e-05	0.704135	9.99954e-05			YY09-04 02	1.23193	0.0578262	9.27634e-05	0.703206	0.000157239			YY09-24 02	1.13015	0.0575795	0.00011551	0.703653	0.000130274			YY12-01 02	1.71808	0.0576279	7.32033e-05	0.703554	9.1173e-05			YY12-02 02	0.480152	0.0616617	0.000261721	0.703304	0.000403217
	JJG1424 03	4.09291	0.0571689	6.03744e-05	0.704724	5.56728e-05			YY09-47 03	2.13881	0.0572649	6.2155e-05	0.704096	0.000105297			YY09-04 03	1.64731	0.0574424	6.3228e-05	0.703483	0.000108064			YY09-24 03	1.32304	0.0574767	9.75629e-05	0.70363	0.000126207			YY12-01 03	1.25598	0.0579758	0.000113434	0.70346	0.000167203			YY12-02 03	0.478198	0.0625216	0.000284461	0.703068	0.000336957
	JJG1424 04	4.10384	0.057817	3.31211e-05	0.704839	5.20231e-05			YY09-47 04	2.10697	0.0571921	5.46032e-05	0.704215	8.82479e-05			YY09-04 04	1.30372	0.0574485	8.48323e-05	0.703324	0.00014412			YY09-24 04	1.22741	0.0574298	0.000106835	0.703459	0.000156821			YY12-01 04	1.48367	0.0576183	8.95523e-05	0.703563	0.000120286			YY12-02 04	0.497936	0.0615892	0.000273218	0.702864	0.000324896
	JJG1424 05	4.55907	0.0579118	5.88355e-05	0.704677	5.69049e-05			YY09-47 05	1.88485	0.0572927	5.29349e-05	0.703931	9.32717e-05			YY09-04 05	1.33502	0.0571467	0.000107468	0.703722	0.000135611			YY09-24 05	1.38258	0.0573525	8.63765e-05	0.703493	0.000141416			YY12-01 05	1.72202	0.0577203	9.61703e-05	0.703617	9.90963e-05			YY12-02 05	0.48865	0.0624935	0.000232791	0.702726	0.000329737
	JJG1424 06	4.09141	0.0580258	3.59979e-05	0.704824	6.0736e-05			YY09-47 06	1.89196	0.0572989	6.22083e-05	0.703969	0.000107053			YY09-04 06	1.2604	0.05755	8.76077e-05	0.703314	0.000127474			YY09-24 06	1.61868	0.0574763	6.54564e-05	0.703701	0.000114245			YY12-01 06	1.89085	0.0574864	7.30091e-05	0.703642	9.67222e-05			YY12-02 06	0.542597	0.0621951	0.000272721	0.703058	0.000301222
	JJG1424 07	3.79374	0.0580278	3.7387e-05	0.704746	7.18514e-05			YY09-47 07	1.98725	0.0573424	0.000100037	0.704046	0.000163293			YY09-04 07	1.33642	0.0572122	9.88325e-05	0.703295	0.000108171			YY09-24 07	1.18389	0.0573871	0.000101585	0.703724	0.000141813			YY12-01 07	1.18369	0.0580308	0.000119711	0.703487	0.000151983			YY12-02 07	0.540266	0.0618946	0.000243745	0.703211	0.000306525
	JJG1424 08	3.90589	0.0580543	3.72154e-05	0.704716	5.57704e-05			YY09-47 08	1.73063	0.05732	6.66148e-05	0.70416	0.000105715			YY09-04 08	1.14114	0.0574047	8.86002e-05	0.703416	0.000152886			YY09-24 08	1.18922	0.0574499	0.00010754	0.703307	0.000144409			YY12-01 08	1.39313	0.0579314	8.64085e-05	0.703611	0.000156783			YY12-02 08	0.493317	0.0620507	0.000243793	0.703047	0.000337898
	JJG1424 09	3.71786	0.0579919	4.08065e-05	0.704804	6.67582e-05			YY09-47 09	1.68111	0.0574014	6.62545e-05	0.703948	0.000114777			YY09-04 09	1.24167	0.057538	0.000113685	0.703604	0.000132273			YY09-24 09	1.33514	0.0577168	9.91347e-05	0.703375	0.000144485			YY12-01 09	1.43841	0.0577459	7.82357e-05	0.703331	8.84939e-05			YY12-02 09	0.516798	0.0622483	0.000260028	0.704115	0.000327708
	JJG1424 10	3.48164	0.0580418	4.34016e-05	0.704746	5.80233e-05			YY09-47 10	2.02512	0.057352	6.36478e-05	0.703992	9.14128e-05			YY09-04 10	1.1712	0.0575185	0.000106692	0.703249	0.000143393			YY09-24 10	1.31062	0.0573969	8.99084e-05	0.703262	0.000138995			YY12-01 10	1.68746	0.0577612	6.92953e-05	0.703534	0.000107856			YY12-02 10	0.514044	0.0626918	0.000249734	0.702993	0.000299146
	JJG1424 11	3.60704	0.0579343	5.28711e-05	0.704663	6.41427e-05			YY09-47 11	2.46004	0.0572051	5.83706e-05	0.704154	9.45204e-05			YY09-04 11	1.22543	0.0575615	7.82504e-05	0.703581	0.000134773			YY09-24 11	1.52534	0.0573708	8.41519e-05	0.703465	0.000122511			YY12-01 11	1.8901	0.0577151	6.43736e-05	0.703681	9.83277e-05			YY12-02 11	0.499036	0.0620473	0.000253943	0.703343	0.000332469
	JJG1424 12	3.22655	0.057671	4.8104e-05	0.70486	6.60394e-05			YY09-47 12	2.28442	0.0571939	6.01562e-05	0.704143	0.000100232			YY09-04 12	1.19638	0.0573493	8.97434e-05	0.703232	0.000130024			YY09-24 12	1.2115	0.0572322	0.00010174	0.703612	0.000144298			YY12-01 12	2.24021	0.0574348	5.62956e-05	0.703418	9.68936e-05			YY12-02 12	0.401122	0.0619874	0.000312669	0.703356	0.000407163
	JJG1424 13	2.83895	0.0578968	5.51984e-05	0.704858	7.2071e-05			YY09-47 13	2.36192	0.057126	4.81104e-05	0.704111	9.79408e-05			YY09-04 13	1.12747	0.0572674	0.000119714	0.703176	0.000180399			YY09-24 13	1.52352	0.0577574	7.37536e-05	0.703586	0.000113938			YY12-01 13	2.17667	0.0573917	5.88426e-05	0.703686	9.15595e-05			YY12-02 13	0.465712	0.062394	0.000244641	0.703641	0.000316359
	JJG1424 14	2.63943	0.0570466	6.87256e-05	0.704967	7.06694e-05			YY09-47 14	2.47312	0.0571706	5.15501e-05	0.704115	9.96223e-05			YY09-04 14	1.31831	0.0575323	8.79595e-05	0.703581	0.000126101			YY09-24 14	1.54837	0.0574739	7.03286e-05	0.703375	9.57766e-05			YY12-01 14	1.82112	0.0574978	7.85551e-05	0.703687	0.000127763			YY12-02 14	0.469634	0.0622497	0.000267481	0.703995	0.000358951
	JJG1424 15	2.99356	0.0580377	4.29295e-05	0.704723	6.73168e-05			YY09-47 15	2.35197	0.0571466	5.09447e-05	0.70413	9.46845e-05			YY09-04 15	1.29386	0.0576321	9.13575e-05	0.703216	0.000118307			YY09-24 15	1.63165	0.0577718	6.86635e-05	0.703503	0.000120405			YY12-01 15	1.8965	0.0575782	7.36098e-05	0.70362	0.000108611			YY12-02 15	0.480136	0.0621018	0.000266741	0.703154	0.000302762
	JJG1424 16	2.63988	0.0579143	4.53652e-05	0.704877	7.55484e-05			YY09-47 16	2.17748	0.0572553	4.69348e-05	0.704162	7.58946e-05			YY09-04 16	1.15984	0.0575488	0.000109505	0.703245	0.000155104			YY09-24 16	1.5215	0.0577022	8.27487e-05	0.703495	9.82156e-05			YY12-01 16	1.83983	0.0575438	6.41732e-05	0.703531	0.000117101			YY12-02 16	0.497544	0.062377	0.000254946	0.703152	0.000298584
	JJG1424 17	2.25831	0.057815	7.15258e-05	0.704854	9.01782e-05			YY09-47 17	2.49558	0.0572224	4.53121e-05	0.70413	7.22545e-05			YY09-04 17	1.05655	0.0572738	0.000114356	0.703329	0.000151649			YY09-24 17	1.4524	0.0576498	6.16811e-05	0.703402	0.000102423			YY12-01 17	1.86912	0.0578246	9.60246e-05	0.703724	0.000106464			YY12-02 17	0.490062	0.0620098	0.000260949	0.704122	0.000341491
	JJG1424 18	2.36962	0.057676	4.95342e-05	0.704948	8.06965e-05			YY09-47 18	2.37737	0.0573729	5.68683e-05	0.704167	7.99029e-05			Mean	1.268	0.057451		0.703368				YY09-24 18	1.39668	0.057833	8.91795e-05	0.70324	9.56574e-05			YY12-01 18	1.88577	0.0578126	5.93059e-05	0.703781	9.33832e-05			YY12-02 18	0.455657	0.0622027	0.000283492	0.702495	0.000392861
	JJG1424 19	2.53317	0.0577777	5.47201e-05	0.704796	7.23861e-05			YY09-47 19	2.35984	0.0574833	5.55283e-05	0.70406	7.62952e-05			2SD	0.285641	0.000336357		0.000331589				YY09-24 19	1.49304	0.0574295	8.71991e-05	0.703373	0.000130648			YY12-01 19	1.5051	0.0579499	8.88008e-05	0.703517	0.000124545			YY12-02 19	0.50176	0.0627309	0.000273842	0.703632	0.000340057
	JJG1424 20	2.41907	0.0578326	5.07346e-05	0.705009	7.84321e-05			YY09-47 20	2.31459	0.0574199	4.9788e-05	0.704137	8.5829e-05			2RSD(%)	0.22527	0.00585467		0.00047143				YY09-24 20	1.1399	0.057686	0.000101301	0.703597	0.000144823			YY12-01 20	1.49137	0.0581659	9.22149e-05	0.703586	0.000134666			YY12-02 20	0.458195	0.0626148	0.000278327	0.703206	0.000348067
	JJG1424 21	2.3658	0.057861	4.96266e-05	0.70497	7.50397e-05			YY09-47 21	2.47878	0.0574032	4.54419e-05	0.704035	7.69606e-05											YY09-24 21	1.49238	0.0577368	8.38672e-05	0.703538	0.000102975			Mean	1.67499	0.0577668		0.703575				YY12-02 21	0.515009	0.0624711	0.000227677	0.702914	0.000304718
	JJG1424 22	2.81453	0.057595	4.90171e-05	0.704943	6.77823e-05			YY09-47 22	2.40303	0.0572471	4.96463e-05	0.704014	7.85894e-05											YY09-24 22	1.04579	0.0599881	0.000151446	0.703664	0.000156233			2SD	0.618654	0.000551313		0.000221949				Mean	0.486247	0.0622034		0.703267
	JJG1424 23	2.5443	0.0577672	4.90274e-05	0.704661	7.70663e-05			YY09-47 23	2.35587	0.0572959	4.84908e-05	0.704087	7.08389e-05											YY09-24 23	1.22388	0.0585038	0.000169046	0.703436	0.00016305			2RSD(%)	0.369348	0.00954377		0.000315459				2SD	0.067644	0.000654047		0.000858391
	JJG1424 24	2.60282	0.0578233	4.16751e-05	0.704673	7.79215e-05			YY09-47 24	2.60616	0.057405	4.18197e-05	0.704123	7.37221e-05											YY09-24 24	1.34777	0.0574303	9.17715e-05	0.703395	0.000109312											2RSD(%)	0.139114	0.0105147		0.00122058
	JJG1424 25	2.14641	0.0577472	6.5026e-05	0.704726	8.11311e-05			YY09-47 25	2.56235	0.0574029	4.25754e-05	0.704028	7.24648e-05											YY09-24 25	1.60449	0.0576499	6.69126e-05	0.703458	0.000106171
	JJG1424 26	1.91916	0.0573777	6.87617e-05	0.704802	0.000100039			YY09-47 26	2.55917	0.0573558	5.17692e-05	0.704031	7.88882e-05											Mean	1.36955	0.0576615		0.703492
	JJG1424 27	2.07462	0.0580722	5.58067e-05	0.704829	8.69477e-05			YY09-47 27	2.45989	0.0573376	6.25666e-05	0.704195	8.31544e-05											2SD	0.337338	0.00110886		0.000267582
	JJG1424 28	2.4277	0.0577758	6.91884e-05	0.704829	0.000107607			YY09-47 28	2.48231	0.0573867	4.34518e-05	0.704036	8.10882e-05											2RSD(%)	0.246313	0.0192306		0.000380363
	JJG1424 29	2.47747	0.0577178	6.43688e-05	0.704721	8.15772e-05			YY09-47 29	2.37718	0.0571875	6.00975e-05	0.703998	8.13379e-05
	JJG1424 30	2.42939	0.0577593	4.85678e-05	0.705075	8.92956e-05			YY09-47 30	2.54075	0.0573306	5.299e-05	0.704055	8.92477e-05
	Mean	3.02939	0.057824		0.704815				YY09-47 31	2.59204	0.0572791	3.98648e-05	0.704031	7.28007e-05
	2SD	1.51048	0.000552516		0.000217129				YY09-47 32	2.53364	0.0574152	4.44161e-05	0.70413	7.76559e-05
	2RSD(%)	0.49861	0.00955514		0.000308065				YY09-47 33	2.56983	0.057466	4.13139e-05	0.704138	6.62949e-05
									YY09-47 34	2.30771	0.0573319	4.8852e-05	0.703972	8.4075e-05
									YY09-47 35	2.47639	0.0574376	4.29334e-05	0.704029	7.6729e-05
									Mean	2.29292	0.0573058		0.704078
									2SD	0.524417	0.000198001		0.00014716
									2RSD(%)	0.228711	0.00345516		0.00020901
